# Supplementary material for: The Accelerating Exposure of European Protected Areas to Climate Change
Source: Glob Chang Biol. 2025 Jun 6;31(6):e70261. doi: 10.1111/gcb.70261 (PMC12142455; doi:10.1111/gcb.70261)
Supplement: Supplementary file 2 — Table S3 [file GCB-31-e70261-s003.csv]

WDPAID	NAME	DESIG_E	DESIG_T	IUCN_CA	STATUS	YEAR_of_establishment	AREA_KM2_original_PA	Biogeographic_region	COUNTRY	AREA_KM2_CLEANED	Local_velocity_SSP1.2.6	Local_velocity_SSP3.7.0	Local_velocity_SSP5.8.5	Distance_velocity_SSP1.2.6	Distance_velocity_SSP3.7.0	Distance_velocity_SSP5.8.5	Magnitude_SSP1.2.6	Magnitude_SSP3.7.0	Magnitude_SSP5.8.5	Residence_time_SSP1.2.6	Residence_time_SSP3.7.0	Residence_time_SSP8.8.5
101471	Lumi i Gashit	Strict Nature Reserve (category I)	National	Ia	Designated	1996	102,351	Alpine	Albania	102,288	0,204	0,175	0,45	0,03	0,048	0,048	6,604	8,311	9,554	55,942	65,212	25,36
101474	Kardhiqi	Strict Nature Reserve (category I)	National	Ia	Designated	1996	17,963	Mediterranean	Albania	17,963	0,104	0,143	0,281	0,024	0,04	0,105	6,964	8,952	9,584	45,984	33,443	17,019
11667	Llogara	National Park (category II)	National	II	Designated	1966	10,082	Mediterranean	Albania	10,082	0,161	0,198	0,413	0,024	0,028	0,036	4,856	6,711	7,824	22,254	18,095	8,675
12444	Thethi	National Park (category II)	National	II	Designated	1966	47,972	Alpine	Albania	47,972	0,078	0,086	0,188	0,021	0,026	0,028	6,914	8,576	9,216	100,197	90,876	41,571
62072	Bredhi i Drenoves	National Park (category II)	National	II	Designated	1966	13,819	Mediterranean	Albania	13,819	0,095	0,164	0,297	0,089	0,114	0,127	5,76	7,407	8,33	44,154	25,577	14,123
101424	Lugina e Valbones	National Park (category II)	National	II	Designated	1996	213,058	Alpine	Albania	212,949	0,122	0,126	0,281	0,022	0,031	0,029	6,364	8,027	9,503	134,969	130,684	58,599
101427	Qafe Shtame	National Park (category II)	National	II	Designated	1996	19,993	Mediterranean	Albania	19,993	0,196	0,243	0,46	0,031	0,048	0,107	7,366	9,335	10,331	25,742	20,763	10,968
181967	Prespa	National Park (category II)	National	II	Designated	1999	248,197	Alpine	Albania	207,901	0,142	0,208	0,419	0,039	0,056	0,069	5,287	6,896	8,072	114,576	78,22	38,83
181967	Prespa	National Park (category II)	National	II	Designated	1999	248,197	Mediterranean	Albania	39,587	0,16	0,259	0,507	0,049	0,092	0,113	5,286	6,911	8,018	44,372	27,411	14,003
344	Mali i Dajtit	National Park (category II)	National	II	Designated	2006	291,973	Mediterranean	Albania	291,973	0,228	0,271	0,536	0,028	0,039	0,046	6,516	8,395	9,448	84,565	71,147	35,972
4679	Divjake-Karavasta	National Park (category II)	National	II	Designated	2007	216,065	Mediterranean	Albania	203,84	2,09	3,836	5,821	0,351	0,438	0,458	6,254	8,232	9,286	7,708	4,2	2,768
101425	Bredhi i Hotoves-Dangelli	National Park (category II)	National	II	Designated	2008	343,663	Mediterranean	Albania	343,663	0,144	0,212	0,429	0,037	0,065	0,088	6,466	8,239	9,198	145,264	98,67	48,76
555513697	Shebenik-Jabllanice	National Park (category II)	National	II	Designated	2008	338,374	Alpine	Albania	338,167	0,203	0,226	0,476	0,033	0,052	0,065	6,113	7,726	8,72	102,217	91,815	43,593
346	Mali i Tomorrit	National Park (category II)	National	II	Designated	2012	261,124	Mediterranean	Albania	261,124	0,13	0,169	0,337	0,024	0,035	0,039	6,502	8,389	9,584	140,26	107,893	54,106
181966	Butrinti	National Park (category II)	National	II	Designated	2013	87,055	Mediterranean	Albania	84,373	0,218	0,424	0,712	0,069	0,091	0,101	6,85	8,871	9,932	47,545	24,445	14,557
555638701	Lurë?Mali i Dejës	National Park (category II)	National	II	Designated	2018	202,686	Alpine	Albania	202,686	0,312	0,317	0,697	0,045	0,085	0,172	5,679	7,283	8,342	51,489	50,677	23,048
101465	Bredhi i Sotires	Nature Monument (Category III IUCN)	National	III	Designated	1996	17,489	Mediterranean	Albania	17,489	0,208	0,254	0,612	0,041	0,177	0,186	5,73	7,745	9,023	22,687	18,578	7,711
101466	Syri i Kalter	Nature Monument (Category III IUCN)	National	III	Designated	1996	1,788	Mediterranean	Albania	1,788	0,202	0,253	0,626	0,024	0,028	0,028	7,661	9,705	10,88	7,469	5,964	2,41
101467	Zhej	Nature Monument (Category III IUCN)	National	III	Designated	1996	14,901	Mediterranean	Albania	14,901	0,137	0,172	0,388	0,029	0,046	0,055	6,307	8,173	9,175	31,794	25,324	11,226
182533	Uji i Ftohte, Tepelene	Nature Monument (Category III IUCN)	National	III	Designated	2002	3,306	Mediterranean	Albania	3,306	0,075	0,112	0,206	0,021	0,024	0,028	5,803	7,638	8,913	27,356	18,318	9,96
11672	Berzane	Managed Nature Reserve (category IV IUCN)	National	IV	Designated	1977	8,633	Mediterranean	Albania	8,633	0,371	0,543	0,95	0,063	0,111	0,114	6,265	8,17	9,259	8,936	6,106	3,49
11675	Qafe Bushi	Managed Nature Reserve (category IV IUCN)	National	IV	Designated	1977	4,934	Alpine	Albania	4,934	0,439	0,476	1,071	0,114	0,16	0,17	6,98	8,808	9,892	5,709	5,266	2,34
11680	Balloll	Managed Nature Reserve (category IV IUCN)	National	IV	Designated	1977	3,267	Mediterranean	Albania	3,267	0,164	0,261	0,443	0,054	0,104	0,11	6,735	8,645	9,634	12,436	7,814	4,604
11681	Bogove	Managed Nature Reserve (category IV IUCN)	National	IV	Designated	1977	3,265	Mediterranean	Albania	3,265	0,499	0,643	1,226	0,047	0,057	0,058	6,662	8,535	9,68	4,086	3,171	1,663
11682	Cangonji	Managed Nature Reserve (category IV IUCN)	National	IV	Designated	1977	2,562	Mediterranean	Albania	2,562	0,105	0,17	0,321	0,036	0,058	0,074	4,706	6,273	7,31	17,201	10,624	5,627
12445	Krastafillak	Managed Nature Reserve (category IV IUCN)	National	IV	Designated	1977	2,553	Mediterranean	Albania	2,553	0,114	0,192	0,327	0,041	0,088	0,111	5,408	7,026	8,212	15,815	9,39	5,514
12446	Karaburun	Managed Nature Reserve (category IV IUCN)	National	IV	Designated	1977	170,739	Mediterranean	Albania	158,319	0,085	0,112	0,206	0,04	0,066	0,082	6,258	8,227	9,268	167,033	126,766	68,921
101745	Levan	Managed Nature Reserve (category IV IUCN)	National	IV	Designated	1977	1,995	Mediterranean	Albania	1,995	0,239	0,358	0,596	0,224	0,31	0,321	6,771	8,734	9,846	6,669	4,452	2,674
182366	Pishe Poro	Nature Monument (Category III IUCN)	National	IV	Designated	1977	15,37	Mediterranean	Albania	13,702	5,725	11,688	16,68	0,339	0,468	0,487	6,553	8,579	9,585	0,73	0,357	0,25
11664	Rrushkull	Managed Nature Reserve (category IV IUCN)	National	IV	Designated	1995	6,122	Mediterranean	Albania	6,076	2,159	3,992	6,261	0,29	0,426	0,457	5,989	8,125	9,219	1,288	0,697	0,444
101440	Rrezoma	Managed Nature Reserve (category IV IUCN)	National	IV	Designated	1996	16,177	Mediterranean	Albania	16,177	0,164	0,203	0,455	0,024	0,038	0,09	7,469	9,496	10,075	27,673	22,357	9,975
101442	Germenj-Shelegure	Managed Nature Reserve (category IV IUCN)	National	IV	Designated	1996	3,358	Mediterranean	Albania	3,34	0,129	0,179	0,394	0,045	0,072	0,133	6,486	8,274	9,156	15,986	11,521	5,234
101444	Stravaj	Managed Nature Reserve (category IV IUCN)	National	IV	Designated	1996	3,976	Alpine	Albania	3,976	0,222	0,255	0,528	0,056	0,161	0,201	4,658	6,363	7,243	10,135	8,823	4,261
101445	Sopot	Managed Nature Reserve (category IV IUCN)	National	IV	Designated	1996	3,029	Alpine	Albania	3,029	0,42	0,483	1,074	0,21	0,23	0,369	5,885	7,663	8,122	4,676	4,066	1,829
101447	Dardhe-Xhyre	Managed Nature Reserve (category IV IUCN)	National	IV	Designated	1996	3,998	Alpine	Albania	3,998	0,088	0,109	0,22	0,022	0,036	0,081	4,496	6,096	6,491	25,639	20,699	10,255
11676	Kuturman	Managed Nature Reserve (category IV IUCN)	National	IV	Designated	1997	36,184	Alpine	Albania	36,184	0,168	0,191	0,404	0,047	0,067	0,075	5,453	7,214	8,16	40,402	35,537	16,801
332697	Liqeni i Shkodres	Managed Nature Reserve (category IV IUCN)	National	IV	Designated	2005	262,355	Mediterranean	Albania	262,074	0,702	1,44	2,175	0,116	0,139	0,144	6,647	8,43	9,529	26,021	12,685	8,399
11661	Kune-Vain-Tale	Managed Nature Reserve (category IV IUCN)	National	IV	Designated	2010	36,459	Mediterranean	Albania	35,845	1,526	3,03	4,677	0,143	0,164	0,171	6,169	8,202	9,403	4,427	2,23	1,444
11663	Patok-Fushekuqe-Ishem	Managed Nature Reserve (category IV IUCN)	National	IV	Designated	2010	41,812	Mediterranean	Albania	39,973	1,307	2,644	3,969	0,171	0,176	0,181	6,201	8,268	9,416	5,458	2,698	1,797
555560373	Korabi Koritnik	Managed Nature Reserve (category IV IUCN)	National	IV	Designated	2011	551,858	Alpine	Albania	551,4	0,136	0,129	0,3	0,028	0,042	0,052	5,863	7,424	8,474	194,827	205,399	88,322
555560372	Liqeni i Ulezes	Managed Nature Reserve (category IV IUCN)	National	IV	Designated	2013	41,871	Mediterranean	Albania	41,871	0,309	0,432	0,786	0,048	0,064	0,071	6,036	7,81	8,866	23,629	16,902	9,289
555638702	Zagori	Managed Nature Reserve (category IV IUCN)	National	IV	Designated	2018	231,37	Mediterranean	Albania	231,37	0,138	0,178	0,382	0,026	0,031	0,038	6,505	8,366	9,375	124,374	96,425	44,931
555638703	Kraste-Verjon	Managed Nature Reserve (category IV IUCN)	National	IV	Designated	2018	14,706	Mediterranean	Albania	14,706	0,221	0,31	0,565	0,044	0,056	0,059	6,726	8,728	9,81	19,58	13,959	7,659
101460	Nikolice	Protected Landscape (category V IUCN)	National	V	Designated	1996	5,122	Mediterranean	Albania	5,122	0,365	0,49	1,23	0,044	0,076	0,089	5,23	6,87	7,754	6,997	5,212	2,076
181968	Liqeni i Pogradecit	Protected Landscape (category V IUCN)	National	V	Designated	1999	271,258	Alpine	Albania	271,055	0,225	0,346	0,628	0,055	0,079	0,09	5,486	7,066	8,137	82,566	53,692	29,582
196506	Vjose-Narte	Protected Landscape (category V IUCN)	National	V	Designated	2004	196,151	Mediterranean	Albania	190,666	3,386	7,128	10,4	0,208	0,296	0,342	6,509	8,469	9,423	4,602	2,186	1,498
332698	Lumi i Bunes-Velipoje	Protected Landscape (category V IUCN)	National	V	Designated	2005	220,395	Mediterranean	Albania	219,968	0,997	1,887	3,174	0,125	0,174	0,181	6,529	8,418	9,545	16,786	8,869	5,273
101458	Mali me Gropa-Bize-Martanesh	Protected Landscape (category V IUCN)	National	V	Designated	2007	252,541	Alpine	Albania	214,035	0,246	0,291	0,578	0,091	0,133	0,212	5,98	7,744	8,76	67,106	56,729	28,561
101458	Mali me Gropa-Bize-Martanesh	Protected Landscape (category V IUCN)	National	V	Designated	2007	252,541	Mediterranean	Albania	38,506	0,245	0,332	0,6	0,229	0,42	0,472	5,971	7,849	8,87	28,579	21,09	11,67
101461	Luzni-Bulac	Resource Reserve (category VI)	National	VI	Designated	1996	59,052	Alpine	Albania	59,052	0,138	0,145	0,307	0,029	0,042	0,047	5,398	6,905	8,014	62,834	59,8	28,245
101462	Piskal-Shqeri	Resource Reserve (category VI)	National	VI	Designated	1996	53,921	Mediterranean	Albania	53,921	0,16	0,233	0,481	0,032	0,051	0,082	6,073	7,802	8,721	51,786	35,561	17,226
101463	Guri i Nikes	Resource Reserve (category VI)	National	VI	Designated	1996	22,152	Alpine	Albania	22,152	0,196	0,256	0,521	0,034	0,194	0,36	5,31	6,94	8,038	27,096	20,745	10,194
101464	Bjeshka e Oroshit	Resource Reserve (category VI)	National	VI	Designated	1996	47,361	Alpine	Albania	47,361	0,3	0,322	0,698	0,091	0,109	0,138	5,969	7,625	8,689	25,885	24,116	11,125
902855	Lake Shkodra and River Buna	Ramsar Site, Wetland of International Importance	International	Not Reported	Designated	2006	245,547	Mediterranean	Albania	245,459	0,322	0,586	0,958	0,08	0,109	0,113	6,669	8,429	9,549	54,902	30,168	18,454
555625667	Parc Natural de la Vall de Sorteny	Municipal Natural Park	National	IV	Designated	1993	10,52	Alpine	Andorra	10,499	0,04	0,079	0,122	0,1	0,567	0,539	5,037	6,364	7,128	91,405	46,281	29,969
36064	Vedat de caça d'Enclar	Hunting Reserve	National	IV	Designated	2000	24,151	Alpine	Andorra	24,144	0,029	0,065	0,099	0,019	0,024	0,029	4,799	6,195	7,381	191,188	85,299	56,005
36065	Vedat de caça de Xixerella	Hunting Reserve	National	IV	Designated	2000	6,502	Alpine	Andorra	6,502	0,022	0,061	0,087	0,019	0,028	0,026	4,16	5,486	6,909	130,784	47,168	33,072
555625668	Vedat de caça de Ransol	Hunting Reserve	National	IV	Designated	2000	25,542	Alpine	Andorra	25,415	0,07	0,1	0,17	0,023	0,118	0,141	5,197	6,556	7,648	81,265	56,885	33,462
555625666	Parc Natural Comunal de les Valls del Comapedrosa	Municipal Natural Park	National	IV	Designated	2003	13,843	Alpine	Andorra	13,658	0,024	0,055	0,08	0,019	0,056	0,067	5,325	6,688	7,569	173,755	75,82	52,127
555558369	Vall del Madriu-Perafita-Claror	Ramsar Site, Wetland of International Importance	International	VI	Designated	2013	40,342	Alpine	Andorra	40,122	0,082	0,116	0,224	0,03	0,132	0,476	4,834	6,239	7,168	87,163	61,615	31,908
169388	Naturwaldreservat Stoissen	Protected Landscape Section	National	Ia	Designated	1987	0,766	Alpine	Austria	0,766	0,031	0,038	0,066	0,021	0,061	0,095	4,931	5,802	8,276	31,857	25,989	14,963
555632994	Piffkar-Fusch	special conservation areas	National	Ia	Designated	1988	2,514	Alpine	Austria	2,514	0,054	0,093	0,123	0,245	0,317	0,269	7,453	8,644	11,512	33,132	19,238	14,546
555632995	Piffkar-Fusch	special conservation areas	National	Ia	Designated	1988	1,413	Alpine	Austria	1,413	0,037	0,05	0,062	0,214	0,184	0,246	7,23	8,407	11,245	36,251	26,826	21,634
555638753	Wildnisgebiet Sulzbachtäler	special conservation areas	National	Ib	Designated	1995	67,347	Alpine	Austria	67,347	0,048	0,056	0,101	0,032	0,041	0,072	6,617	7,825	10,317	192,918	165,358	91,684
555595109	Wildnisgebiet Dürrenstein	Nature Reserve	National	Ib	Designated	2014	34,391	Alpine	Austria	34,391	0,054	0,074	0,136	0,057	0,112	0,12	5,334	6,41	8,556	122,542	89,422	48,656
555597901	Hohe Tauern	National Park	National	II	Designated	1983	464,973	Alpine	Austria	464,913	0,043	0,061	0,08	0,056	0,085	0,12	6,472	7,604	10,35	565,812	398,851	304,124
555596205	Nationalpark Hohe Tauern Aussenzone	National Park	National	II	Designated	1991	263,936	Alpine	Austria	263,885	0,04	0,057	0,074	0,031	0,046	0,072	6,535	7,885	9,981	458,25	321,579	247,703
555597928	Nationalpark Hohe Tauern Kernzone	National Park	National	II	Designated	1991	346,686	Alpine	Austria	346,513	0,053	0,072	0,096	0,065	0,116	0,224	6,613	7,914	10,182	396,314	291,731	218,798
555700975	Neusiedler See - Seewinkel	National Park	National	II	Designated	1993	95,092	Continental	Austria	95,067	3,39	8,492	12,717	0,305	0,626	0,732	4,067	4,994	6,646	3,245	1,296	0,865
169109	Donau-Auen	National Park	National	II	Designated	1996	73,296	Continental	Austria	73,284	1,435	3,306	4,905	0,312	0,779	1,059	4,124	5,072	6,713	6,731	2,922	1,969
145483	Nationalpark Kalkalpen	National Park	National	II	Designated	1997	212,325	Alpine	Austria	212,325	0,066	0,094	0,166	0,042	0,094	0,118	4,96	6,047	8,02	249,122	174,915	99,048
169111	Thayatal	National Park	National	II	Designated	1999	13,43	Continental	Austria	13,305	0,427	0,511	0,955	0,593	2,484	2,493	3,714	4,672	6,005	9,639	8,055	4,31
555597879	Nationalpark Gesäuse	National Park	National	II	Designated	2002	15,295	Alpine	Austria	15,295	0,056	0,07	0,113	0,024	0,04	0,082	5,63	6,623	9,145	78,803	63,042	39,053
555597880	Nationalpark Gesäuse	National Park	National	II	Designated	2002	95,281	Alpine	Austria	95,281	0,047	0,064	0,1	0,033	0,054	0,143	5,552	6,554	8,981	234,348	172,099	110,143
555596207	Nationalpark Hohe Tauern - Kernzone	National Park	National	II	Designated	2011	290,495	Alpine	Austria	290,495	0,061	0,089	0,092	0,049	0,084	0,14	6,424	7,63	9,95	315,279	216,09	209,043
555596208	Nationalpark Hohe Tauern - Außenzone	National Park	National	II	Designated	2011	113,107	Alpine	Austria	113,107	0,036	0,059	0,064	0,029	0,043	0,056	6,534	7,699	10,263	333,348	203,399	187,508
555596209	Nationalpark Hohe Tauern - Sonderschutzgebiet Großglockner Pasterze	National Park	National	II	Designated	2011	35,329	Alpine	Austria	35,329	0,097	0,112	0,136	0,033	1,275	2,034	6,584	7,77	10,802	69,143	59,883	49,315
169462	Scheibelalm	Protected Landscape Section	National	III	Designated	1970	2,795	Alpine	Austria	2,795	0,074	0,099	0,143	0,212	0,31	0,501	5,347	6,407	8,791	25,493	19,055	13,192
169499	Puxerloch	Protected Landscape Section	National	III	Designated	2011	0,909	Alpine	Austria	0,909	0,05	0,086	0,107	0,269	0,865	1,061	5,805	6,789	8,528	21,516	12,509	10,054
103571	Weikendorfer Remise	Nature Reserve	National	IV	Designated	1927	1,846	Continental	Austria	1,846	1,945	4,623	7,666	0,364	0,808	1,064	4,11	5,068	6,658	0,788	0,332	0,2
5555	Lechnergraben	Nature Reserve	National	IV	Designated	1942	2,412	Alpine	Austria	2,412	0,034	0,041	0,08	0,083	0,142	0,164	5,696	6,764	8,655	51,542	42,742	21,906
106629	Naturschutzgebiete (NSG) - NSG Troegerner Klamm	Nature Reserve	National	IV	Designated	1954	1,513	Alpine	Austria	1,513	0,222	0,417	0,482	0,029	0,046	0,046	5,182	6,034	8,312	6,252	3,328	2,88
19047	Gesäuse und anschließendes Ennstal	Nature Reserve	National	IV	Designated	1958	54,573	Alpine	Austria	54,573	0,059	0,078	0,118	0,029	0,039	0,062	5,466	6,496	9,069	141,284	106,868	70,642
103332	Wildalpener Salzatal	Nature Reserve	National	IV	Designated	1958	512,434	Alpine	Austria	512,434	0,065	0,088	0,15	0,04	0,075	0,102	5,375	6,373	8,789	392,971	290,263	170,287
169589	Körbersee	Flora Protection Area	National	IV	Designated	1958	3,054	Alpine	Austria	3,054	0,049	0,063	0,075	0,026	0,054	0,061	5,073	6,274	8,351	40,243	31,3	26,292
169590	Nenzinger Himmel	Flora Protection Area	National	IV	Designated	1958	10,584	Alpine	Austria	10,514	0,07	0,052	0,066	0,03	0,03	0,04	4,898	6,065	7,665	52,269	70,362	55,436
5465	Naturschutzgebiete (NSG) - NSG Hallegger Teiche	Nature Reserve	National	IV	Designated	1959	1,06	Alpine	Austria	1,06	0,305	0,523	0,592	0,094	0,155	0,16	4,885	5,723	7,504	3,809	2,221	1,962
5468	Naturschutzgebiete (NSG) - NSG Vellacher Kotschna	Nature Reserve	National	IV	Designated	1959	5,695	Alpine	Austria	5,623	0,098	0,158	0,154	0,049	0,049	0,462	5,629	6,52	8,531	27,303	16,935	17,375
5546	Eichkogel	Nature Reserve	National	IV	Designated	1961	0,736	Alpine	Austria	0,736	0,127	0,202	0,357	0,095	0,333	0,351	3,667	4,602	6,072	7,622	4,792	2,712
5547	Sandberge Oberweiden	Nature Reserve	National	IV	Designated	1961	1,273	Continental	Austria	1,273	2,972	2,89	8,615	0,301	0,719	0,968	4,099	5,062	6,648	0,428	0,441	0,148
103484	Pesenbachtal	Nature Reserve	National	IV	Designated	1963	3,493	Continental	Austria	3,493	0,164	0,34	0,546	0,144	0,296	0,542	4,28	5,302	6,844	12,859	6,203	3,862
555513740	Traunstein	Nature Reserve	National	IV	Designated	1963	7,898	Alpine	Austria	7,898	0,027	0,044	0,079	0,088	0,154	0,223	5,348	6,408	8,543	117,449	72,071	40,141
19236	Hochifen und Gottesackerwände	Flora Protection Area	National	IV	Designated	1964	29,143	Alpine	Austria	29,115	0,059	0,079	0,096	0,049	0,059	0,091	5,133	6,342	8,206	103,196	77,07	63,422
103330	Pfaffenkogel-Gsollerkogel	Nature Reserve	National	IV	Designated	1964	7,141	Alpine	Austria	7,141	0,12	0,257	0,362	0,063	0,114	0,132	4,374	5,243	7,128	25,128	11,733	8,33
103498	Zellersee (Irrsee)	Nature Reserve	National	IV	Designated	1965	3,478	Continental	Austria	3,478	0,312	0,695	1,046	0,09	0,34	0,479	5,011	6,002	7,945	6,745	3,028	2,012
103560	Braunsberg-Hundsheimerberg	Nature Reserve	National	IV	Designated	1965	1,946	Continental	Austria	1,946	0,156	0,233	0,463	0,882	1,321	1,391	4,616	5,639	7,25	10,09	6,756	3,4
555559243	Almsee und Umgebung	Nature Reserve	National	IV	Designated	1965	1,793	Alpine	Austria	1,793	0,089	0,133	0,22	0,028	0,026	0,05	5,625	6,716	9,017	16,977	11,36	6,868
19231	Rellstal und Lünerseegebiet	Protected Landscape Section	National	IV	Designated	1966	35,434	Alpine	Austria	35,378	0,094	0,096	0,13	0,042	0,065	0,206	5,141	6,335	8,093	71,399	69,912	51,627
103579	Geras	Nature Reserve	National	IV	Designated	1968	1,229	Continental	Austria	1,229	0,735	1,628	2,443	0,674	2,201	2,35	3,938	4,897	6,369	1,702	0,768	0,512
19054	Naturschutzgebiete (NSG) - NSG Villacher Alpe (Dobratsch)	Nature Reserve	National	IV	Designated	1970	23,439	Alpine	Austria	23,439	0,038	0,066	0,062	0,021	0,052	0,116	5,978	7,064	9,216	143,761	82,771	88,112
103317	Naßköhr	Nature Reserve	National	IV	Designated	1971	9,803	Alpine	Austria	9,803	0,079	0,137	0,232	0,08	0,348	0,442	4,882	5,953	7,882	44,721	25,788	15,228
5427	Plesch-, Walzkogel, Mühlbachgraben	Nature Reserve	National	IV	Designated	1972	6,668	Alpine	Austria	6,668	0,133	0,206	0,286	0,081	0,149	0,159	4,408	5,301	7,125	21,908	14,144	10,188
5447	Trumerseen	Nature Reserve	National	IV	Designated	1972	4,103	Continental	Austria	4,103	0,73	1,724	2,617	0,356	0,475	0,74	4,789	5,758	7,72	3,131	1,326	0,873
5448	Egelseen	Nature Reserve	National	IV	Designated	1972	1	Continental	Austria	1	0,288	0,637	1,08	0,363	0,718	0,76	4,834	5,825	7,783	3,918	1,771	1,045
103308	Nordwestlicher Teil der Gemeinde Ramsau am Dachstein	Nature Reserve	National	IV	Designated	1972	12,886	Alpine	Austria	12,886	0,028	0,041	0,065	0,024	0,138	0,214	6,59	7,849	10,182	144,663	98,794	62,316
169156	Zeller See	Nature Reserve	National	IV	Designated	1972	2,005	Alpine	Austria	2,005	0,086	0,133	0,194	0,04	0,056	0,095	7,265	8,419	11,377	18,579	12,013	8,236
4348	Naturschutzgebiete (NSG) - NSG Inneres Poellatal	Nature Reserve	National	IV	Designated	1973	31,912	Alpine	Austria	31,912	0,059	0,115	0,129	0,039	0,32	0,077	5,848	6,973	9,548	108,039	55,429	49,413
5470	Naturschutzgebiete (NSG) - NSG Bretterich	Nature Reserve	National	IV	Designated	1973	2,29	Alpine	Austria	2,29	0,106	0,158	0,148	0,05	0,078	0,134	5,773	6,985	8,982	16,109	10,807	11,537
31408	Untere Marchauen	Nature Reserve	National	IV	Designated	1973	12,077	Continental	Austria	11,527	2,451	5,706	9,408	0,264	0,789	0,911	4,076	5,04	6,577	1,563	0,671	0,407
32528	Gebiet um den Sölkerpaß	Nature Reserve	National	IV	Designated	1973	4,66	Alpine	Austria	4,66	0,104	0,164	0,213	0,066	0,312	0,324	6,634	7,76	9,96	23,421	14,853	11,436
103315	Raabklamm	Nature Reserve	National	IV	Designated	1973	5,524	Alpine	Austria	5,524	0,116	0,22	0,333	0,047	0,133	0,139	4,399	5,311	7,051	22,863	12,055	7,964
103316	Eisenerzer Reichenstein-Krumpensee	Nature Reserve	National	IV	Designated	1973	6,441	Alpine	Austria	6,441	0,064	0,091	0,128	0,168	0,462	0,524	5,63	6,559	9,342	44,746	31,47	22,373
103430	Wallersee-Wenger Moor	Nature Reserve	National	IV	Designated	1973	3,017	Continental	Austria	3,017	0,529	1,112	1,726	0,326	0,34	0,641	4,881	5,87	7,839	3,705	1,763	1,136
103191	Hirschberg	Nature Reserve	National	IV	Designated	1974	3,219	Alpine	Austria	3,219	0,222	0,161	0,297	0,175	0,202	0,254	4,987	6,069	8,056	9,119	12,574	6,816
103203	Matschels	Nature Reserve	National	IV	Designated	1974	3,83	Alpine	Austria	3,83	1,015	2,269	3,288	0,092	0,082	0,091	5,575	6,756	8,597	2,176	0,973	0,672
103426	Fuschlsee	Nature Reserve	National	IV	Designated	1975	0,966	Alpine	Austria	0,966	0,081	0,144	0,249	0,049	0,065	0,132	4,777	5,756	7,955	13,692	7,702	4,454
387427	Drei Schwestern	Protected Landscape Section	National	IV	Designated	1976	4,834	Alpine	Austria	4,81	0,063	0,046	0,073	0,019	0,053	0,068	4,938	6,122	8,46	39,281	53,798	33,9
169480	Geschützter Landschaftsteil Umgebung Schloss Tratzberg	Protected Landscape Section	National	IV	Designated	1977	1,775	Alpine	Austria	1,775	0,028	0,054	0,067	0,028	0,035	0,044	5,775	6,858	8,956	53,69	27,839	22,438
5420	Naturschutzgebiete (NSG) - NSG Mussen	Nature Reserve	National	IV	Designated	1978	4,059	Alpine	Austria	4,059	0,073	0,114	0,109	0,1	0,123	0,166	5,832	7,186	8,56	31,142	19,942	20,856
5467	Naturschutzgebiete (NSG) - NSG Inneres Bodental u. Vertatscha	Nature Reserve	National	IV	Designated	1978	9,512	Alpine	Austria	9,458	0,257	0,327	0,25	0,159	0,373	0,458	4,484	5,38	7,299	13,503	10,612	13,881
103599	Naturschutzgebiete (NSG) - NSG Strussnig Teich	Nature Reserve	National	IV	Designated	1979	2,1	Alpine	Austria	2,1	0,308	0,586	0,708	0,075	0,099	0,119	4,865	5,733	7,463	5,309	2,79	2,31
1218	Neusiedler See und Umgebung	landscape and nature protection area	National	IV	Designated	1980	413,677	Continental	Austria	413,588	2,839	7,469	10,698	0,344	0,528	0,808	4,05	4,987	6,602	8,083	3,072	2,145
103297	Klafferkessel im Gebiet der Schladminger Tauern	Nature Reserve	National	IV	Designated	1980	11,456	Alpine	Austria	11,456	0,062	0,096	0,135	0,142	0,36	0,467	6,345	7,444	9,602	61,6	39,783	28,29
103573	Gebhartsteich	Nature Reserve	National	IV	Designated	1980	0,875	Continental	Austria	0,875	0,657	1,323	1,978	0,547	1,283	1,222	3,864	4,831	6,311	1,607	0,798	0,534
169230	Bluntautal	Protected Landscape Section	National	IV	Designated	1980	4,36	Alpine	Austria	4,36	0,036	0,057	0,09	0,018	0,021	0,032	6,262	7,358	9,558	65,448	41,336	26,179
19049	Naturschutzgebiete (NSG) - NSG Gurkursprung	Nature Reserve	National	IV	Designated	1981	15,079	Alpine	Austria	15,079	0,129	0,212	0,242	0,233	0,406	0,45	5,387	6,354	8,545	33,967	20,668	18,106
103306	Seekar und Bärental	Nature Reserve	National	IV	Designated	1981	10,776	Continental	Austria	10,448	0,208	0,3	0,32	0,242	0,271	0,605	4,675	5,529	7,572	17,535	12,158	11,398
103333	Gerzkopf	Nature Reserve	National	IV	Designated	1981	0,936	Alpine	Austria	0,936	0,112	0,159	0,253	0,214	0,232	0,3	5,87	6,985	9,859	9,747	6,866	4,315
103562	Spitzerberg	Nature Reserve	National	IV	Designated	1981	2,328	Continental	Austria	2,328	0,23	0,495	0,806	0,303	0,836	0,981	4,204	5,167	6,863	7,485	3,478	2,136
31401	Tennengebirge	Nature Reserve	National	IV	Designated	1982	85,542	Alpine	Austria	85,542	0,034	0,05	0,078	0,152	0,214	0,307	6,118	7,216	9,684	306,949	208,725	133,798
103294	Bodensee-Sattenbachtal in den Schladminger Tauern	Nature Reserve	National	IV	Designated	1982	13,031	Alpine	Austria	13,031	0,048	0,074	0,103	0,249	0,265	0,332	6,202	7,338	10,191	84,86	55,044	39,546
103435	Sonntagshorn-West	Nature Reserve	National	IV	Designated	1982	1,774	Alpine	Austria	1,748	0,053	0,082	0,119	0,261	0,255	0,274	5,407	6,559	8,721	28,148	18,193	12,537
103581	Rabensburger Thaya-Auen	Nature Reserve	National	IV	Designated	1982	3,488	Continental	Austria	3,468	2,197	4,766	7,022	0,354	0,75	1,527	4,086	5,057	6,589	0,956	0,441	0,299
106633	Naturschutzgebiete (NSG) - NSG Koralm-Kar	Nature Reserve	National	IV	Designated	1982	3,106	Alpine	Austria	3,105	0,152	0,297	0,365	0,646	1,225	1,784	4,923	5,789	7,951	13,081	6,695	5,447
19052	Rosanin	Nature Reserve	National	IV	Designated	1983	11,218	Alpine	Austria	11,218	0,196	0,337	0,378	0,171	0,268	0,297	5,627	6,666	8,887	19,282	11,215	9,998
31400	Naturschutzgebiete (NSG) - NSG Wolayersee und Umgebung	Nature Reserve	National	IV	Designated	1983	19,07	Alpine	Austria	18,996	0,073	0,097	0,087	0,028	0,171	0,199	4,829	6,09	6,906	67,369	50,701	56,528
31402	Kalkhochalpen	Nature Reserve	National	IV	Designated	1983	235,298	Alpine	Austria	235,031	0,031	0,044	0,072	0,07	0,114	0,18	6,206	7,302	9,79	558,028	393,156	240,262
32536	Ruhegebiet Kalkkögel	Rest Area	National	IV	Designated	1983	77,252	Alpine	Austria	77,252	0,043	0,056	0,083	0,044	0,066	0,084	5,123	6,423	8,107	230,644	177,101	119,49
103447	Tanner Moor	Nature Reserve	National	IV	Designated	1983	1,163	Continental	Austria	1,163	0,69	0,938	1,848	1,059	1,621	1,666	4,339	5,361	7,085	1,764	1,297	0,658
32526	Gadental	Nature Reserve	National	IV	Designated	1987	13,387	Alpine	Austria	13,387	0,037	0,045	0,057	0,028	0,109	0,114	5,49	6,744	8,695	111,582	91,745	72,431
103240	Krakau-Schöder	Nature Reserve	National	IV	Designated	1987	61,909	Alpine	Austria	61,909	0,101	0,151	0,203	0,089	0,27	0,316	6,29	7,418	10,188	87,904	58,797	43,736
103246	Teil der steirischen Nockberge	Nature Reserve	National	IV	Designated	1987	20,304	Alpine	Austria	20,304	0,102	0,201	0,233	0,165	0,285	0,315	5,485	6,493	8,72	49,848	25,296	21,822
103470	Bosruck (A6) - Totes Gebirge	Nature Reserve	National	IV	Designated	1988	3,062	Alpine	Austria	3,062	0,052	0,064	0,11	0,111	0,144	0,239	5,739	6,915	9,116	37,971	30,852	17,95
103471	Haller Mauern (A5) - Totes Gebirge	Nature Reserve	National	IV	Designated	1988	12,46	Alpine	Austria	12,46	0,037	0,052	0,085	0,124	0,137	0,386	4,544	5,617	7,842	107,65	76,597	46,859
32530	Naturschutzgebiet Karwendel	Nature Reserve	National	IV	Designated	1989	537,186	Alpine	Austria	536,87	0,045	0,07	0,088	0,029	0,058	0,11	5,834	7,008	9,078	581,001	373,501	297,103
32538	Ruhegebiet Eppzirl	Rest Area	National	IV	Designated	1989	32,877	Alpine	Austria	32,862	0,057	0,08	0,103	0,028	0,052	0,068	5,691	6,914	8,886	113,482	80,856	62,801
32539	Ruhegebiet Achental-West	Rest Area	National	IV	Designated	1989	38,719	Alpine	Austria	38,719	0,042	0,075	0,091	0,043	0,076	0,094	5,36	6,429	8,783	167,174	93,617	77,157
106614	Naturschutzgebiete (NSG) - NSG Kleinfragant	Nature Reserve	National	IV	Designated	1989	7,133	Alpine	Austria	7,133	0,062	0,085	0,079	0,032	0,059	0,115	6,522	7,754	9,659	48,607	35,455	38,147
103432	Paarseen-Schuhflicker-Heukareck	Nature Reserve	National	IV	Designated	1990	8,767	Alpine	Austria	8,767	0,057	0,112	0,153	0,227	0,318	0,349	6,699	7,72	11,014	58,615	29,831	21,837
169411	Geschützter Landschaftsteil Ranzental	Protected Landscape Section	National	IV	Designated	1990	1,013	Alpine	Austria	1,013	0,07	0,135	0,185	0,039	0,058	0,077	5,27	6,378	8,172	16,224	8,413	6,139
64554	Ruhegebiet Muttekopf	Rest Area	National	IV	Designated	1991	37,402	Alpine	Austria	37,402	0,036	0,057	0,073	0,108	0,149	0,264	5,612	6,901	8,672	191,69	121,068	94,532
103216	Ostteil des Toten Gebirges	Nature Reserve	National	IV	Designated	1991	78,304	Alpine	Austria	78,304	0,062	0,098	0,157	0,122	0,261	0,473	5,629	6,801	8,998	161,048	101,888	63,599
103217	Steirisches Dachsteinplateau	Nature Reserve	National	IV	Designated	1991	73,731	Alpine	Austria	73,731	0,062	0,095	0,148	0,154	0,234	0,255	6,13	7,302	9,789	156,275	101,99	65,466
103220	Westteil des Toten Gebirges	Nature Reserve	National	IV	Designated	1991	158,874	Alpine	Austria	158,874	0,062	0,096	0,158	0,105	0,224	0,236	5,949	7,12	9,258	229,398	148,153	90,017
103227	Ödensee	Nature Reserve	National	IV	Designated	1991	2,044	Alpine	Austria	2,044	0,144	0,283	0,413	0,039	0,086	0,099	6,066	7,226	9,71	11,203	5,7	3,906
103433	Obertauern-Hundsfeldmoor	Nature Reserve	National	IV	Designated	1991	1,056	Alpine	Austria	1,056	0,226	0,482	0,633	0,024	0,063	0,101	6,358	7,595	9,938	5,131	2,406	1,832
4349	Rheindelta	Nature Reserve	National	IV	Designated	1992	19,999	Alpine	Austria	19,181	2,303	5,375	7,764	0,099	0,152	0,2	5,286	6,356	8,305	2,146	0,919	0,637
103189	Auer Ried	Nature Reserve	National	IV	Designated	1992	0,908	Alpine	Austria	0,908	0,044	0,053	0,069	0,019	0,019	0,026	4,766	5,891	7,68	24,437	20,287	15,583
103301	Aulandschaft entlang der Laßnitz und der Sulm	Nature Reserve	National	IV	Designated	1992	2,113	Continental	Austria	2,113	0,261	0,61	0,827	0,173	0,237	0,246	4,479	5,35	7,176	6,284	2,689	1,983
103595	Meloner Au	Nature Reserve	National	IV	Designated	1992	1,629	Continental	Austria	1,629	0,83	1,615	2,602	1,01	1,529	1,725	4,404	5,423	7,162	1,735	0,892	0,553
387429	Montiola	Protected Landscape Section	National	IV	Designated	1992	1,574	Alpine	Austria	1,574	0,031	0,037	0,054	0,029	0,027	0,025	6,041	7,288	8,986	45,666	38,261	26,216
103195	Roßbad	Nature Reserve	National	IV	Designated	1997	1,201	Alpine	Austria	1,201	0,227	0,379	0,537	0,056	0,086	0,094	5,418	6,565	8,426	5,448	3,263	2,303
169150	Stockerauer Au	Nature Reserve	National	IV	Designated	1999	4,003	Continental	Austria	4,003	2,889	8,041	10,867	0,333	0,455	1,022	3,793	4,734	6,088	0,781	0,281	0,208
174774	Ruhegebiet Wilde Krimml	Rest Area	National	IV	Designated	2000	4,364	Alpine	Austria	4,364	0,057	0,093	0,129	0,081	0,153	0,158	6,177	7,325	9,84	41,354	25,346	18,273
386372	Schremser Hochmoor	Nature Reserve	National	IV	Designated	2000	1,213	Continental	Austria	1,213	0,995	1,929	2,902	0,51	1,243	1,196	3,886	4,857	6,332	1,249	0,644	0,428
5439	Naturschutzgebiet Valsertal	Nature Reserve	National	IV	Designated	2001	35,036	Alpine	Austria	35,003	0,024	0,035	0,05	0,024	0,029	0,045	6,488	7,78	9,736	278,161	190,739	133,517
103469	Planwiesengebiet	Nature Reserve	National	IV	Designated	2001	1,102	Alpine	Austria	1,102	0,052	0,077	0,142	0,043	0,082	0,084	5,242	6,278	8,055	22,779	15,383	8,342
5443	Naturschutzgebiet Vilsalpsee	Nature Reserve	National	IV	Designated	2002	18,092	Alpine	Austria	18,056	0,095	0,134	0,183	0,055	0,11	0,166	4,696	5,871	7,784	50,471	35,782	26,201
103215	Altausseer See	Nature Reserve	National	IV	Designated	2002	2,477	Alpine	Austria	2,477	0,051	0,086	0,13	0,047	0,048	0,077	5,75	6,895	9,121	34,822	20,65	13,661
387340	Warscheneck-Süd - Frauenkar und Warscheneck-Süd - Purgstall - Brunnsteiner Kar	Nature Reserve	National	IV	Designated	2002	10,995	Alpine	Austria	10,995	0,049	0,067	0,112	0,148	0,276	0,329	5,118	6,239	8,213	76,358	55,844	33,407
387360	Riedingtal	Nature Park	National	IV	Designated	2002	26,641	Alpine	Austria	26,641	0,066	0,126	0,156	0,038	0,062	0,088	6,617	7,732	10,619	88,244	46,223	37,334
169124	Faludriga-Nova	Nature Reserve	National	IV	Designated	2003	9,88	Alpine	Austria	9,88	0,048	0,055	0,074	0,094	0,12	0,188	6,044	7,305	9,049	73,891	64,487	47,929
387362	Rotmoos-Käfertal	Nature Reserve	National	IV	Designated	2003	1,61	Alpine	Austria	1,61	0,024	0,035	0,045	0,024	0,029	0,03	6,436	7,49	10,232	59,656	40,907	31,817
387405	Almböden im Bereich des Trenchtlings	Nature Reserve	National	IV	Designated	2003	1,466	Alpine	Austria	1,466	0,05	0,062	0,097	0,112	0,283	0,631	4,719	5,441	8,31	27,324	22,036	14,085
387424	Naturschutzgebiet Tiroler Lech	Nature Reserve	National	IV	Designated	2004	40,46	Alpine	Austria	40,455	0,059	0,104	0,148	0,024	0,031	0,037	5,295	6,487	8,287	121,644	69,009	48,493
555513738	Traun-Donau-Auen	Nature Reserve	National	IV	Designated	2004	3,057	Continental	Austria	3,057	1,615	3,356	5,974	0,13	0,176	0,246	4,296	5,242	6,987	1,222	0,588	0,33
106615	Naturschutzgebiete (NSG) - NSG Wurten	Nature Reserve	National	IV	Designated	2005	4,311	Alpine	Austria	4,311	0,112	0,158	0,166	0,066	0,156	0,16	5,84	6,961	9,242	20,918	14,828	14,114
32535	Ruhegebiet Ötztaler Alpen	Rest Area	National	IV	Designated	2006	403,425	Alpine	Austria	403,05	0,042	0,058	0,078	0,034	0,089	0,508	5,59	6,94	8,568	539,368	390,577	290,429
32537	Ruhegebiet Stubaier Alpen	Rest Area	National	IV	Designated	2006	348,521	Alpine	Austria	348,408	0,033	0,053	0,069	0,032	0,087	0,15	5,818	7,187	8,826	638,242	397,396	305,246
387363	Weidmoos	Nature Reserve	National	IV	Designated	2006	1,406	Continental	Austria	1,406	1,534	3,404	4,938	0,249	0,548	0,738	4,659	5,601	7,55	0,872	0,393	0,271
555513746	Naturpark Weißbach	Nature Park	National	IV	Designated	2007	27,61	Alpine	Austria	27,607	0,053	0,067	0,12	0,07	0,1	0,112	6,35	7,55	10,021	111,864	88,489	49,406
555701518	Pufferzone Gleggen-Köblern	Rest Area	National	IV	Designated	2007	0,811	Alpine	Austria	0,811	0,914	1,932	2,834	0,105	0,129	0,161	5,394	6,506	8,433	1,112	0,526	0,359
5563	Zurndorfer Eichenwald und Hutweide	Nature Reserve	National	IV	Designated	2008	1,532	Continental	Austria	1,532	1,034	2,594	3,715	0,372	0,547	0,948	4,116	5,046	6,71	1,351	0,538	0,376
169182	Seetaler See	Landscape Protection Area	National	IV	Designated	2008	1,858	Alpine	Austria	1,858	0,226	0,587	0,891	0,029	0,041	0,095	6,22	7,305	9,807	6,806	2,62	1,726
555513718	Troppberg	Nature Reserve	National	IV	Designated	2008	5,717	Alpine	Austria	5,717	0,444	0,462	0,98	0,487	0,871	1,038	3,898	4,896	6,19	6,077	5,84	2,753
555513739	Warscheneck Nord	Nature Reserve	National	IV	Designated	2008	27,128	Alpine	Austria	27,128	0,034	0,053	0,084	0,072	0,25	0,356	4,77	5,86	8,014	172,856	110,889	69,966
555513747	Sattel-Baunzen	Nature Reserve	National	IV	Designated	2008	5,143	Alpine	Austria	5,143	0,46	0,613	1,082	0,431	0,683	0,807	3,884	4,882	6,264	5,563	4,174	2,365
555513757	Mauerbach-Dombachgraben	Nature Reserve	National	IV	Designated	2008	3,272	Alpine	Austria	3,272	0,323	0,411	0,823	0,52	0,851	1,102	3,983	4,987	6,281	6,319	4,966	2,48
555513769	Schwarzlacken-Festenberg-Dorotheerwald	Nature Reserve	National	IV	Designated	2008	4,757	Alpine	Austria	4,746	0,274	0,437	0,744	0,236	0,485	0,485	3,898	4,897	6,304	8,972	5,625	3,304
555513770	Hainbach-Hengstlberg	Nature Reserve	National	IV	Designated	2008	4,374	Alpine	Austria	4,374	2,037	0,905	3,69	0,234	0,393	0,396	3,983	4,987	6,429	1,159	2,608	0,64
555513771	Gießhübl-Kiental Ost und West-Wassergspreng-Anninger Tieftal	Nature Reserve	National	IV	Designated	2008	4,193	Alpine	Austria	4,193	0,246	0,248	0,534	0,165	0,302	0,438	3,952	4,943	6,303	9,393	9,317	4,327
555513772	Hoher Lindkogel-Helenental	Nature Reserve	National	IV	Designated	2008	14,889	Alpine	Austria	14,889	0,144	0,167	0,345	0,123	0,348	0,386	4,214	5,251	6,769	30,236	26,072	12,62
555513774	Mitterschöpfl-Hirschenstein	Nature Reserve	National	IV	Designated	2008	3,737	Alpine	Austria	3,737	0,214	0,274	0,521	0,185	0,344	0,402	3,955	4,969	6,452	10,193	7,961	4,187
555545143	Geschützter Landschaftsteil Kochental	Protected Landscape Section	National	IV	Designated	2008	1,652	Alpine	Austria	1,652	0,014	0,024	0,031	0,052	0,067	0,067	7,446	8,818	10,499	103,593	60,429	46,784
555513731	Katrin	Nature Reserve	National	IV	Designated	2009	3,846	Alpine	Austria	3,846	0,088	0,113	0,185	0,223	0,353	0,342	6,54	7,718	9,6	25,146	19,583	11,962
555513751	Naturschutzgebiet Tschirgant-Bergsturz	Nature Reserve	National	IV	Designated	2009	3,468	Alpine	Austria	3,468	0,112	0,198	0,258	0,029	0,035	0,043	5,732	7,033	8,941	18,762	10,613	8,145
555545146	Vergaldatal	Rest Area	National	IV	Designated	2009	19,404	Alpine	Austria	19,399	0,099	0,099	0,118	0,048	0,078	0,108	5,233	6,437	8,185	50,201	50,201	42,118
555545124	Putterer See mit seiner Umgebung	Nature Reserve	National	IV	Designated	2010	0,716	Alpine	Austria	0,716	0,261	0,544	0,825	0,034	0,051	0,051	5,876	7,014	9,4	3,658	1,755	1,157
31436	Riesachtal in den Schladminger Tauern	Nature Reserve	National	IV	Designated	2011	12,687	Alpine	Austria	12,687	0,046	0,069	0,097	0,024	0,097	0,277	7,155	8,372	10,663	87,373	58,249	41,435
4343	Naturschutzgebiet Kaisergebirge	Nature Reserve	National	IV	Designated	2013	92,603	Alpine	Austria	92,603	0,037	0,065	0,085	0,059	0,145	0,182	5,918	7,087	9,103	293,471	167,053	127,746
19230	Hohe Kugel - Hoher Freschen - Mellental	Nature Reserve	National	IV	Designated	2013	76,394	Alpine	Austria	76,394	0,076	0,078	0,121	0,063	0,1	0,131	5,613	6,818	8,694	129,769	126,442	81,508
555559244	Goiserer Weißenbachtal	Nature Reserve	National	IV	Designated	2013	10,551	Alpine	Austria	10,551	0,047	0,064	0,112	0,034	0,094	0,126	5,478	6,577	9,122	77,984	57,269	32,725
555595107	Naturschutzgebiet Wildoner Buchkogel	Nature Reserve	National	IV	Designated	2013	3,342	Continental	Austria	3,342	0,362	0,558	0,706	0,323	0,411	0,417	4,239	5,126	6,806	5,698	3,697	2,922
555698321	Niedere Tauern, Ostausläufer	Nature Reserve	National	IV	Designated	2015	6,201	Alpine	Austria	6,201	0,079	0,15	0,206	0,215	0,312	0,352	5,416	6,313	8,561	35,568	18,732	13,64
64555	Ruhegebiet Zillertaler und Tuxer Hauptkamm	Rest Area	National	IV	Designated	2016	419,978	Alpine	Austria	419,549	0,032	0,039	0,06	0,03	0,052	0,095	6,165	7,441	9,808	722,265	592,627	385,208
103445	Unterer Inn	Nature Reserve	National	IV	Designated	2018	9,848	Continental	Austria	9,621	0,643	1,277	1,994	0,415	0,661	0,748	4,558	5,516	7,409	5,443	2,741	1,755
103449	Dachstein in den Gemeinden Gosau, Hallstatt und Obertraun	Nature Reserve	National	IV	Designated	2018	136,248	Alpine	Austria	136,248	0,059	0,083	0,13	0,052	0,088	0,267	6,04	7,22	9,685	223,238	158,687	101,316
5434	Naturschutzgebiet Arnspitze	Nature Reserve	National	IV	Designated	2019	11,504	Alpine	Austria	11,483	0,037	0,053	0,068	0,043	0,061	0,067	5,684	6,879	8,732	103,343	72,145	56,231
387326	Warscheneck-Süd-Wurzeralm - Stubwies	Nature Reserve	National	IV	Designated	2019	8,02	Alpine	Austria	8,02	0,056	0,092	0,143	0,08	0,158	0,339	5,063	6,172	8,152	57,063	34,734	22,346
31409	Johannisbachklamm	Landscape Protection Area	National	V	Designated	1940	22,671	Alpine	Austria	19,537	0,284	0,184	0,558	0,09	0,127	0,16	4,034	4,951	6,721	17,562	27,106	8,938
31409	Johannisbachklamm	Landscape Protection Area	National	V	Designated	1940	22,671	Continental	Austria	3,134	0,358	0,778	1,247	0,062	0,076	0,143	4,093	5,013	6,706	5,58	2,568	1,602
555513710	Oberpinzgauer Nationalpark-Vorfeld	Landscape Protection Area	National	V	Designated	1940	46,689	Alpine	Austria	46,689	0,032	0,053	0,082	0,052	0,086	0,12	6,169	7,244	9,828	240,942	145,474	94,026
19173	Lantschfeld-, Ob.Zederhaustal, Ob.Murtal	Landscape Protection Area	National	V	Designated	1941	175,8	Alpine	Austria	175,8	0,06	0,101	0,122	0,042	0,089	0,11	6,118	7,311	9,842	249,352	148,13	122,632
32548	Trumer Seen	Landscape Protection Area	National	V	Designated	1941	14,546	Continental	Austria	14,546	0,142	0,268	0,438	0,345	0,467	0,72	4,82	5,79	7,75	30,307	16,058	9,825
102700	Hintersee	Landscape Protection Area	National	V	Designated	1941	3,389	Alpine	Austria	3,389	0,13	0,22	0,368	0,029	0,042	0,089	5,695	6,768	8,864	15,979	9,442	5,645
102704	Fuschlsee	Landscape Protection Area	National	V	Designated	1941	6,394	Alpine	Austria	6,394	0,143	0,3	0,489	0,044	0,054	0,132	5,359	6,401	8,463	19,953	9,511	5,835
102733	Steinbergwald	Landscape Protection Area	National	V	Designated	1948	2,455	Continental	Austria	2,455	0,35	0,36	0,911	0,65	0,967	1,707	3,984	4,971	6,5	5,051	4,911	1,941
19166	Göll,Hagen-,Hochköniggeb.,Steinernes M.	Landscape Protection Area	National	V	Designated	1953	36,101	Alpine	Austria	36,101	0,026	0,04	0,061	0,026	0,041	0,061	6,531	7,609	10,291	260,76	169,494	111,144
9407	Hohe Wand-Dürre Wand	Landscape Protection Area	National	V	Designated	1955	133,696	Alpine	Austria	133,696	0,175	0,154	0,384	0,068	0,146	0,202	4,146	5,086	6,824	74,555	84,721	33,977
9409	Wienerwald	Landscape Protection Area	National	V	Designated	1955	899,766	Alpine	Austria	806,277	0,299	0,394	0,742	0,2	0,404	0,454	3,942	4,927	6,347	107,158	81,321	43,181
9409	Wienerwald	Landscape Protection Area	National	V	Designated	1955	899,766	Continental	Austria	93,489	0,349	0,497	0,888	0,241	0,376	0,624	3,879	4,837	6,203	31,262	21,952	12,286
19170	Kamptal	Landscape Protection Area	National	V	Designated	1955	328,229	Continental	Austria	328,229	0,335	0,534	0,97	0,967	2,077	2,447	4,02	4,992	6,506	61,024	38,283	21,075
19178	Ötscher-Dürrenstein	Landscape Protection Area	National	V	Designated	1955	764,535	Alpine	Austria	764,535	0,109	0,128	0,272	0,058	0,111	0,145	4,909	5,926	8,021	286,238	243,75	114,706
19181	Rax-Schneeberg	Landscape Protection Area	National	V	Designated	1955	719,74	Alpine	Austria	717,747	0,109	0,127	0,266	0,045	0,082	0,106	4,447	5,435	7,248	277,341	238,033	113,647
19181	Rax-Schneeberg	Landscape Protection Area	National	V	Designated	1955	719,74	Continental	Austria	1,992	0,2	0,294	0,571	0,043	0,056	0,066	4,143	5,063	6,805	7,963	5,417	2,789
19184	Strudengau und Umgebung	Landscape Protection Area	National	V	Designated	1955	123,943	Continental	Austria	123,943	0,192	0,256	0,56	0,101	0,314	0,392	4,373	5,311	7,155	65,428	49,071	22,433
31410	Wachau und Umgebung	Landscape Protection Area	National	V	Designated	1955	456,557	Continental	Austria	456,557	0,15	0,218	0,44	0,166	0,675	0,762	4,158	5,114	6,746	160,735	110,598	54,796
19165	Großglockner Hochalpenstraße	Landscape Protection Area	National	V	Designated	1957	7,254	Alpine	Austria	7,254	0,058	0,078	0,1	0,03	0,074	0,128	7,94	9,179	12,006	52,398	38,963	30,391
31406	Schafberg-Salzkammergutseen	Landscape Protection Area	National	V	Designated	1957	56,513	Alpine	Austria	56,513	0,042	0,064	0,117	0,038	0,194	0,131	5,391	6,453	8,57	201,967	132,541	72,501
37105	Wallersee	Landscape Protection Area	National	V	Designated	1957	11,17	Continental	Austria	11,161	0,32	0,534	0,989	0,3	0,354	0,617	4,903	5,895	7,86	11,78	7,059	3,812
102705	Böndlsee	Landscape Protection Area	National	V	Designated	1957	1,07	Alpine	Austria	1,07	0,049	0,082	0,114	0,104	0,073	0,094	7,252	8,404	11,723	23,82	14,234	10,239
102706	Goldegger See	Landscape Protection Area	National	V	Designated	1957	1,221	Alpine	Austria	1,221	0,086	0,177	0,245	0,047	0,068	0,079	6,998	8,138	11,278	14,498	7,044	5,089
102718	Zeller See	Landscape Protection Area	National	V	Designated	1957	6,803	Alpine	Austria	6,803	0,114	0,166	0,256	0,027	0,036	0,074	7,249	8,421	11,291	25,817	17,73	11,496
19187	Untersberg	Landscape Protection Area	National	V	Designated	1960	43,048	Alpine	Austria	42,916	0,039	0,054	0,101	0,036	0,046	0,092	5,218	6,259	8,338	189,54	136,89	73,189
31403	Felbertal Ammertal Dorferöd	Landscape Protection Area	National	V	Designated	1960	97,935	Alpine	Austria	97,935	0,036	0,048	0,072	0,033	0,052	0,088	6,437	7,616	10,31	310,186	232,639	155,093
102690	Wiestal-Stausee	Landscape Protection Area	National	V	Designated	1960	5,671	Alpine	Austria	5,671	0,11	0,135	0,288	0,022	0,035	0,073	5,47	6,519	8,659	24,428	19,904	9,33
102707	Tappenkarsee	Landscape Protection Area	National	V	Designated	1960	2,511	Alpine	Austria	2,511	0,081	0,178	0,224	0,031	0,053	0,091	6,62	7,735	10,797	22,075	10,045	7,982
102708	Jägersee	Landscape Protection Area	National	V	Designated	1960	1,555	Alpine	Austria	1,555	0,068	0,11	0,142	0,029	0,02	0,033	7,686	8,892	11,702	20,692	12,792	9,909
37110	Königsleiten-Salzachursprung-Nadernach .	Landscape Protection Area	National	V	Designated	1964	35,247	Alpine	Austria	35,247	0,042	0,073	0,106	0,076	0,084	0,104	6,405	7,559	10,221	159,502	91,768	63,199
19057	Bisamberg und seine Umgebung	Landscape Protection Area	National	V	Designated	1965	11,532	Continental	Austria	11,532	0,386	0,387	0,993	0,419	1,089	1,513	3,891	4,852	6,247	9,927	9,901	3,859
19186	Tennengebirge	Landscape Protection Area	National	V	Designated	1965	47,573	Alpine	Austria	47,573	0,027	0,044	0,068	0,036	0,066	0,078	6,852	8,014	10,398	288,251	176,882	114,453
102684	Seewaldsee	Landscape Protection Area	National	V	Designated	1965	1,5	Alpine	Austria	1,5	0,041	0,062	0,106	0,068	0,09	0,133	5,607	6,73	9,505	33,707	22,29	13,038
19060	Enzesfeld-Lindabrunn-Hernstein	Landscape Protection Area	National	V	Designated	1967	66,007	Alpine	Austria	63,362	0,268	0,264	0,619	0,088	0,23	0,268	3,998	4,947	6,528	33,515	34,022	14,51
19060	Enzesfeld-Lindabrunn-Hernstein	Landscape Protection Area	National	V	Designated	1967	66,007	Continental	Austria	2,645	0,357	0,547	1,045	0,086	0,272	0,291	3,958	4,887	6,448	5,14	3,355	1,756
19182	Salzburg-Süd	Landscape Protection Area	National	V	Designated	1967	11,205	Alpine	Austria	11,205	1,073	2,411	3,366	0,056	0,146	0,201	5,272	6,308	8,424	3,52	1,567	1,122
102695	Salzachsee-Saalachspitz	Landscape Protection Area	National	V	Designated	1967	1,822	Continental	Austria	1,816	0,732	1,458	2,103	0,132	0,232	0,292	4,981	5,984	7,966	2,077	1,043	0,723
102738	Göttweiger Berg und seine Umgebung	Landscape Protection Area	National	V	Designated	1967	1,822	Continental	Austria	1,822	0,184	0,355	0,579	0,161	0,905	0,898	3,937	4,906	6,303	8,278	4,29	2,631
5473	Landschaftsschutzgebiet (LSG) - LSG Weißensee	Landscape Protection Area	National	V	Designated	1970	76,518	Alpine	Austria	76,518	0,083	0,151	0,121	0,026	0,046	0,068	5,122	6,196	7,79	118,921	65,367	81,574
5475	Landschaftsschutzgebiet (LSG) - LSG Millstätter See-Süd	Landscape Protection Area	National	V	Designated	1970	19,54	Alpine	Austria	19,54	0,235	0,43	0,438	0,2	0,188	0,322	4,992	6,013	7,809	21,225	11,6	11,388
5477	Landschaftsschutzgebiet (LSG) - LSG Afritzer See	Landscape Protection Area	National	V	Designated	1970	1,384	Alpine	Austria	1,384	0,055	0,103	0,114	0,017	0,019	0,028	4,659	5,561	7,321	24,136	12,888	11,644
5480	Landschaftsschutzgebiet (LSG) - LSG Wollanig-Oswaldiberg	Landscape Protection Area	National	V	Designated	1970	10,267	Alpine	Austria	10,267	0,077	0,136	0,138	0,042	0,051	0,061	5,208	6,206	7,764	46,955	26,585	26,2
5483	Landschaftsschutzgebiet (LSG) - LSG Ruine Landskron	Landscape Protection Area	National	V	Designated	1970	2,313	Alpine	Austria	2,313	0,115	0,208	0,219	0,041	0,056	0,072	5,128	6,104	7,639	14,923	8,25	7,836
5486	Landschaftsschutzgebiet (LSG) - LSG Faaker See-Ost	Landscape Protection Area	National	V	Designated	1970	5,292	Alpine	Austria	5,292	0,195	0,489	0,645	0,112	0,148	0,154	4,806	5,748	7,31	13,312	5,308	4,024
5488	Landschaftsschutzgebiet (LSG) - LSG Jeserzer See	Landscape Protection Area	National	V	Designated	1970	1,184	Alpine	Austria	1,184	0,085	0,157	0,176	0,069	0,08	0,093	4,873	5,794	7,358	14,445	7,82	6,976
5489	Landschaftsschutzgebiet (LSG) - LSG Techelsberger Kleinsee	Landscape Protection Area	National	V	Designated	1970	2,022	Alpine	Austria	2,022	0,098	0,188	0,218	0,072	0,084	0,09	4,837	5,752	7,321	16,373	8,535	7,36
5491	Landschaftsschutzgebiet (LSG) - LSG Ossiacher See-Ost	Landscape Protection Area	National	V	Designated	1970	2,98	Alpine	Austria	2,98	0,449	1,129	1,532	0,022	0,028	0,036	4,536	5,39	7,006	4,338	1,725	1,271
5493	Landschaftsschutzgebiet (LSG) - LSG Flatschacher See-Krahkogel	Landscape Protection Area	National	V	Designated	1970	2,829	Alpine	Austria	2,829	0,127	0,262	0,326	0,074	0,089	0,114	4,788	5,657	7,379	14,944	7,244	5,822
5498	Landschaftsschutzgebiet (LSG) - LSG Pyramidenkogel	Landscape Protection Area	National	V	Designated	1970	7,849	Alpine	Austria	7,849	0,124	0,23	0,262	0,062	0,135	0,141	4,645	5,532	7,215	25,494	13,745	12,066
5501	Landschaftsschutzgebiet (LSG) - LSG Rauth	Landscape Protection Area	National	V	Designated	1970	1,59	Alpine	Austria	1,59	0,225	0,446	0,499	0,151	0,16	0,19	4,704	5,579	7,232	6,324	3,19	2,851
5502	Landschaftsschutzgebiet (LSG) - LSG Schrottkogel	Landscape Protection Area	National	V	Designated	1970	5,168	Alpine	Austria	5,168	0,114	0,22	0,26	0,15	0,188	0,21	4,829	5,701	7,512	22,501	11,66	9,866
5505	Landschaftsschutzgebiet (LSG) - LSG Lendspitz-Siebenhuegel	Landscape Protection Area	National	V	Designated	1970	1,086	Alpine	Austria	1,086	0,276	0,608	0,77	0,077	0,133	0,147	4,91	5,754	7,522	4,261	1,934	1,527
5506	Landschaftsschutzgebiet (LSG) - LSG Kreuzbergl	Landscape Protection Area	National	V	Designated	1970	6,803	Alpine	Austria	6,803	0,264	0,486	0,575	0,133	0,172	0,178	4,919	5,752	7,565	11,148	6,056	5,118
5507	Landschaftsschutzgebiet (LSG) - LSG Ulrichsberg	Landscape Protection Area	National	V	Designated	1970	3,278	Alpine	Austria	3,278	0,376	0,47	0,447	0,135	0,247	0,265	5,033	5,878	7,802	5,433	4,347	4,57
5509	Landschaftsschutzgebiet (LSG) - LSG Herzogstuhl	Landscape Protection Area	National	V	Designated	1970	0,869	Alpine	Austria	0,869	0,951	2,579	3,73	0,043	0,103	0,108	5,025	5,826	7,821	1,106	0,408	0,282
5510	Landschaftsschutzgebiet (LSG) - LSG Virunum	Landscape Protection Area	National	V	Designated	1970	2,008	Alpine	Austria	2,008	0,307	0,464	0,506	0,046	0,106	0,14	5,071	5,878	7,909	5,208	3,446	3,16
5512	Landschaftsschutzgebiet (LSG) - LSG Haidensee-Hardegg	Landscape Protection Area	National	V	Designated	1970	2,45	Alpine	Austria	2,45	0,448	0,741	0,817	0,064	0,088	0,141	4,92	5,743	7,755	3,942	2,384	2,162
5514	Landschaftsschutzgebiet (LSG) - LSG Kraiger Schlösser	Landscape Protection Area	National	V	Designated	1970	5,438	Alpine	Austria	5,438	0,087	0,148	0,165	0,029	0,117	0,134	4,846	5,69	7,459	30,245	17,779	15,947
5516	Landschaftsschutzgebiet (LSG) - LSG Burg Hochosterwitz	Landscape Protection Area	National	V	Designated	1970	2,908	Alpine	Austria	2,908	0,226	0,495	0,646	0,064	0,082	0,1	5,046	5,842	7,88	8,514	3,887	2,979
5518	Landschaftsschutzgebiet (LSG) - LSG Kleinsee	Landscape Protection Area	National	V	Designated	1970	1,313	Alpine	Austria	1,313	0,205	0,415	0,509	0,11	0,146	0,168	5,227	6,003	8,23	6,307	3,116	2,54
5519	Landschaftsschutzgebiet (LSG) - LSG Turnersee	Landscape Protection Area	National	V	Designated	1970	2,612	Alpine	Austria	2,612	0,555	1,369	1,8	0,139	0,184	0,217	5,301	6,098	8,272	3,286	1,332	1,013
5520	Landschaftsschutzgebiet (LSG) - LSG St.Georgsberg	Landscape Protection Area	National	V	Designated	1970	1,565	Alpine	Austria	1,565	0,2	0,427	0,532	0,151	0,195	0,201	5,213	5,983	8,285	7,058	3,306	2,653
5522	Landschaftsschutzgebiet (LSG) - LSG Hemmaberg	Landscape Protection Area	National	V	Designated	1970	2,926	Alpine	Austria	2,926	0,079	0,154	0,18	0,116	0,064	0,122	5,38	6,125	8,338	24,432	12,533	10,723
5550	Geras und seine Umgebung	Landscape Protection Area	National	V	Designated	1970	32,205	Continental	Austria	32,205	0,765	1,386	2,216	1,12	2,281	2,6	3,934	4,904	6,352	8,371	4,62	2,89
5577	Landschaftsschutzgebiet (LSG) - LSG St.Urbaner See	Landscape Protection Area	National	V	Designated	1970	1,446	Alpine	Austria	1,446	0,082	0,145	0,165	0,028	0,117	0,127	5,195	6,077	7,898	16,547	9,358	8,223
5578	Landschaftsschutzgebiet (LSG) - LSG Moosburger Teichlandschaft	Landscape Protection Area	National	V	Designated	1970	2,084	Alpine	Austria	2,084	0,274	0,582	0,714	0,059	0,098	0,112	4,664	5,521	7,235	5,945	2,799	2,281
9397	Leiserberge	Nature Park	National	V	Designated	1970	40,572	Continental	Austria	40,572	0,279	0,372	0,773	0,867	1,267	1,681	3,867	4,823	6,253	25,761	19,321	9,298
19174	Leiser Berge	Landscape Protection Area	National	V	Designated	1970	30,056	Continental	Austria	30,056	0,326	0,608	0,987	0,486	1,173	1,673	3,825	4,778	6,202	18,976	10,175	6,268
32542	Landschaftsschutzgebiet (LSG) - LSG Keutschacher See-Tal	Landscape Protection Area	National	V	Designated	1970	25,088	Alpine	Austria	25,088	0,106	0,202	0,232	0,104	0,158	0,176	4,68	5,569	7,074	53,319	27,979	24,361
102757	Landschaftsschutzgebiet (LSG) - LSG Pressegger See	Landscape Protection Area	National	V	Designated	1970	4,244	Alpine	Austria	4,244	0,172	0,334	0,349	0,043	0,051	0,07	5,373	6,422	8,053	13,515	6,96	6,661
102792	Landschaftsschutzgebiet (LSG) - LSG Hoerzendorer See-Tanzenberg	Landscape Protection Area	National	V	Designated	1970	4,586	Alpine	Austria	4,586	0,201	0,408	0,509	0,07	0,098	0,159	5,062	5,876	7,796	12,022	5,923	4,747
102794	Landschaftsschutzgebiet (LSG) - LSG Längsee	Landscape Protection Area	National	V	Designated	1970	3,921	Alpine	Austria	3,921	0,439	0,987	1,329	0,095	0,141	0,161	5,013	5,839	7,84	5,09	2,264	1,681
102798	Landschaftsschutzgebiet (LSG) - LSG Magdalensberg	Landscape Protection Area	National	V	Designated	1970	3,43	Alpine	Austria	3,43	0,144	0,298	0,376	0,162	0,214	0,234	5,158	5,97	8,124	14,512	7,013	5,558
102825	Landschaftsschutzgebiet (LSG) - LSG Schuett-West	Landscape Protection Area	National	V	Designated	1970	8,197	Alpine	Austria	8,197	0,033	0,058	0,055	0,036	0,021	0,029	5,145	6,197	8,57	97,897	55,7	58,738
102839	Landschaftsschutzgebiet (LSG) - LSG Gösselsdorfer See	Landscape Protection Area	National	V	Designated	1970	3,81	Alpine	Austria	3,81	0,27	0,58	0,725	0,157	0,185	0,206	5,302	6,087	8,332	8,157	3,797	3,038
169186	Landschaftsschutzgebiet (LSG) - LSG Dobratsch (Villacher Alpe)	Landscape Protection Area	National	V	Designated	1970	38,702	Alpine	Austria	38,702	0,066	0,115	0,118	0,046	0,068	0,085	4,909	5,89	7,553	106,36	61,041	59,489
5531	Landschaftsschutzgebiet (LSG) - LSG Lamprechtskogel und Trixner Schlösser	Landscape Protection Area	National	V	Designated	1971	0,932	Alpine	Austria	0,932	0,393	0,665	0,705	0,029	0,048	0,071	5,351	6,121	8,432	2,772	1,638	1,545
102685	Ameisensee	Landscape Protection Area	National	V	Designated	1971	0,993	Alpine	Austria	0,993	0,053	0,097	0,147	0,151	0,162	0,229	6,031	7,192	9,775	21,216	11,592	7,649
102689	Rabenstein-Kellau	Landscape Protection Area	National	V	Designated	1971	4,344	Alpine	Austria	4,344	0,102	0,116	0,213	0,062	0,148	0,144	6,125	7,229	9,518	23,057	20,274	11,041
102698	Eibensee	Landscape Protection Area	National	V	Designated	1971	1,143	Alpine	Austria	1,143	0,206	0,311	0,571	0,305	0,324	0,348	5,171	6,23	8,317	5,856	3,879	2,113
102699	Filblingsee	Landscape Protection Area	National	V	Designated	1971	1,01	Alpine	Austria	1,01	0,091	0,139	0,254	0,13	0,229	0,243	5,117	6,155	8,266	12,462	8,158	4,465
102709	Hakarsee	Landscape Protection Area	National	V	Designated	1971	0,598	Alpine	Austria	0,598	0,046	0,075	0,101	0,098	0,213	0,253	5,59	6,645	9,319	18,969	11,634	8,639
102711	Oberhüttensee	Landscape Protection Area	National	V	Designated	1971	0,83	Alpine	Austria	0,83	0,2	0,382	0,493	0,056	0,078	0,192	6,826	8,075	10,289	5,14	2,691	2,085
5561	Bernstein-Lockenhaus-Rechnitz	Landscape Protection Area	National	V	Designated	1972	245,759	Continental	Austria	245,337	0,174	0,315	0,574	0,186	0,262	0,3	4,536	5,465	7,408	101,575	56,108	30,791
169591	Obertauern	Flora Protection Area	National	V	Designated	1972	17,559	Alpine	Austria	17,559	0,056	0,09	0,12	0,026	0,058	0,121	6,624	7,859	10,162	84,434	52,537	39,402
5533	Landschaftsschutzgebiet (LSG) - LSG Grossfragant	Landscape Protection Area	National	V	Designated	1973	11,132	Alpine	Austria	11,132	0,06	0,093	0,09	0,036	0,056	0,068	5,99	7,219	9,308	62,747	40,482	41,831
19059	Bundschuhtal-Lungauer Nockgebiet	Landscape Protection Area	National	V	Designated	1973	22,085	Alpine	Austria	22,085	0,15	0,251	0,292	0,193	0,258	0,307	5,795	6,859	9,145	35,352	21,127	18,16
19177	Oberes Pulkautal	Landscape Protection Area	National	V	Designated	1973	38,241	Continental	Austria	38,241	0,299	0,58	0,922	0,643	1,679	2,255	3,727	4,697	5,998	23,337	12,031	7,568
102736	Thayatal	Landscape Protection Area	National	V	Designated	1973	12,386	Continental	Austria	12,377	0,529	1,075	1,594	0,632	1,442	2,208	4,019	4,956	6,534	7,504	3,693	2,49
31407	Südburgenländisches Hügel- und Terrassenland	Landscape Protection Area	National	V	Designated	1974	138,539	Continental	Austria	138,517	0,539	1,139	1,847	0,338	0,5	0,562	4,317	5,246	7,022	24,639	11,66	7,19
19180	Postalm	Landscape Protection Area	National	V	Designated	1975	14,15	Alpine	Austria	14,15	0,062	0,092	0,159	0,122	0,153	0,176	5,588	6,706	8,99	68,461	46,137	26,695
102688	Urstein	Landscape Protection Area	National	V	Designated	1976	1,142	Alpine	Austria	1,142	0,296	0,424	0,747	0,044	0,11	0,15	5,48	6,532	8,69	4,074	2,844	1,614
102697	Plainberg	Landscape Protection Area	National	V	Designated	1976	2,094	Continental	Austria	2,001	0,337	0,553	0,936	0,094	0,18	0,212	5,083	6,104	8,118	4,736	2,886	1,705
102724	Lahntal	Landscape Protection Area	National	V	Designated	1976	2,087	Alpine	Austria	2,087	0,05	0,08	0,118	0,037	0,046	0,088	6,673	7,808	10,658	32,602	20,376	13,814
102696	Leopoldskroner Moos	Landscape Protection Area	National	V	Designated	1977	6,603	Alpine	Austria	6,603	1,041	2,309	3,565	0,088	0,147	0,2	5,235	6,269	8,351	2,785	1,256	0,813
19058	Dobersberg	Landscape Protection Area	National	V	Designated	1978	15,084	Continental	Austria	15,084	0,496	0,803	1,292	1,009	1,507	1,802	3,962	4,914	6,472	8,836	5,458	3,392
19164	Gasteiner-Tal	Landscape Protection Area	National	V	Designated	1978	43,387	Alpine	Austria	43,387	0,051	0,081	0,087	0,03	0,062	0,099	6,589	7,76	10,308	145,735	91,759	85,431
19183	Sierningtal	Landscape Protection Area	National	V	Designated	1978	32,919	Alpine	Austria	31,727	0,164	0,166	0,382	0,061	0,105	0,125	4,207	5,151	6,955	38,755	38,288	16,638
19183	Sierningtal	Landscape Protection Area	National	V	Designated	1978	32,919	Continental	Austria	1,192	0,165	0,167	0,4	0,056	0,075	0,111	4,027	4,939	6,642	7,466	7,377	3,08
31404	Hüttschlager Talschlüsse	Landscape Protection Area	National	V	Designated	1978	35,153	Alpine	Austria	35,153	0,042	0,08	0,099	0,131	0,153	0,205	7,348	8,523	11,128	159,289	83,627	67,577
62838	Sierningtal - Flatzer Wand	Nature Park	National	V	Designated	1978	1,955	Alpine	Austria	1,344	0,279	0,223	0,629	0,145	0,182	0,341	4,144	5,091	6,811	4,689	5,866	2,08
62838	Sierningtal - Flatzer Wand	Nature Park	National	V	Designated	1978	1,955	Continental	Austria	0,611	0,191	0,166	0,446	0,059	0,094	0,122	3,867	4,764	6,474	4,618	5,313	1,978
19209	Pöllauer Tal	Landscape Protection Area	National	V	Designated	1979	122,767	Alpine	Austria	110,815	0,095	0,142	0,266	0,043	0,108	0,151	4,382	5,29	7,043	125,035	83,65	44,655
19209	Pöllauer Tal	Landscape Protection Area	National	V	Designated	1979	122,767	Continental	Austria	11,952	0,138	0,285	0,458	0,051	0,079	0,09	4,28	5,165	7,006	28,268	13,688	8,517
5553	Falkenstein	Landscape Protection Area	National	V	Designated	1981	34,467	Continental	Austria	34,462	0,285	0,511	0,9	0,554	1,07	1,813	3,891	4,87	6,301	23,242	12,963	7,36
19194	Mariazell - Seeberg	Landscape Protection Area	National	V	Designated	1981	231,455	Alpine	Austria	231,455	0,106	0,13	0,26	0,051	0,184	0,225	4,54	5,649	7,319	161,951	132,052	66,026
19196	Herberstein Klamm, Freienberger Klamm	Landscape Protection Area	National	V	Designated	1981	22,268	Alpine	Austria	14,607	0,147	0,217	0,39	0,042	0,06	0,128	4,383	5,293	7,061	29,337	19,874	11,058
19196	Herberstein Klamm, Freienberger Klamm	Landscape Protection Area	National	V	Designated	1981	22,268	Continental	Austria	7,66	0,172	0,295	0,51	0,065	0,083	0,136	4,309	5,201	6,986	18,157	10,586	6,123
19197	Hochschwab	Landscape Protection Area	National	V	Designated	1981	454,987	Alpine	Austria	454,987	0,071	0,098	0,167	0,044	0,095	0,21	5,252	6,256	8,528	338,997	245,6	144,125
19198	Murauen (Mureck-Bad Radkersburg-Klöch)	Landscape Protection Area	National	V	Designated	1981	107,675	Continental	Austria	107,472	0,842	1,737	2,51	0,37	0,46	0,493	4,51	5,472	7,233	13,893	6,734	4,66
19199	Wölzer Tauern	Landscape Protection Area	National	V	Designated	1981	229,917	Alpine	Austria	229,917	0,076	0,13	0,184	0,068	0,162	0,32	6,011	7,116	9,527	225,127	131,613	92,987
19201	Nördliches und östliches Hügelland von Graz	Landscape Protection Area	National	V	Designated	1981	116,283	Alpine	Austria	29,145	0,104	0,173	0,254	0,044	0,123	0,143	4,606	5,512	7,267	58,574	35,212	23,983
19201	Nördliches und östliches Hügelland von Graz	Landscape Protection Area	National	V	Designated	1981	116,283	Continental	Austria	87,138	0,274	0,556	0,823	0,076	0,132	0,152	4,452	5,365	7,114	38,442	18,945	12,798
19203	Rottenmanner-, Triebener Tauern und Seckauer Alpen	Landscape Protection Area	National	V	Designated	1981	527,747	Alpine	Austria	527,747	0,063	0,097	0,134	0,041	0,166	0,312	5,549	6,59	8,954	411,46	267,237	193,448
19205	Riegersburg	Landscape Protection Area	National	V	Designated	1981	7,404	Continental	Austria	7,404	0,702	1,276	1,912	0,33	0,481	0,488	4,533	5,492	7,215	4,374	2,406	1,606
19206	Waldbach - Vorau - Hochwechsel	Landscape Protection Area	National	V	Designated	1981	197,778	Alpine	Austria	197,778	0,136	0,164	0,352	0,067	0,149	0,227	4,529	5,516	7,292	116,682	96,761	45,082
19213	Pack-, Reinisch-, Rosenkogel	Landscape Protection Area	National	V	Designated	1981	231,616	Continental	Austria	230,83	0,161	0,255	0,306	0,044	0,082	0,104	4,505	5,38	7,174	106,482	67,23	56,025
19216	Wundschuher Teiche	Landscape Protection Area	National	V	Designated	1981	5,675	Continental	Austria	5,675	0,717	1,516	2,063	0,209	0,266	0,282	4,323	5,19	6,915	3,749	1,773	1,303
19217	Kirchkogel - Haidenberg	Landscape Protection Area	National	V	Designated	1981	4,44	Alpine	Austria	4,44	0,082	0,128	0,198	0,034	0,054	0,088	4,559	5,498	7,38	28,996	18,575	12,008
19218	Ammering - Stubalpe	Landscape Protection Area	National	V	Designated	1981	218,789	Alpine	Austria	217,76	0,104	0,189	0,23	0,037	0,096	0,422	4,685	5,592	7,498	160,107	88,101	72,396
19218	Ammering - Stubalpe	Landscape Protection Area	National	V	Designated	1981	218,789	Continental	Austria	1,03	0,164	0,276	0,333	0,042	0,065	0,092	5,417	6,36	7,862	6,983	4,149	3,439
19219	Plesch-, Walz-, Pfaffenkogel	Landscape Protection Area	National	V	Designated	1981	58,246	Alpine	Austria	50,743	0,116	0,203	0,28	0,061	0,106	0,126	4,54	5,424	7,309	69,292	39,596	28,707
19219	Plesch-, Walz-, Pfaffenkogel	Landscape Protection Area	National	V	Designated	1981	58,246	Continental	Austria	7,503	0,102	0,165	0,226	0,071	0,096	0,111	4,606	5,492	7,319	30,302	18,732	13,676
19223	Gleichenberger Kogel, Kapfenstein, Straden Kogel	Landscape Protection Area	National	V	Designated	1981	51,763	Continental	Austria	51,763	0,303	0,601	0,869	0,269	0,677	0,686	4,517	5,506	7,202	26,793	13,508	9,342
19227	Peggauer Wand - Lurgrotte	Landscape Protection Area	National	V	Designated	1981	10,946	Alpine	Austria	10,946	0,096	0,185	0,266	0,1	0,13	0,155	4,695	5,622	7,365	38,888	20,18	14,035
31405	Obertauern	Landscape Protection Area	National	V	Designated	1981	29,569	Alpine	Austria	29,569	0,056	0,094	0,124	0,079	0,107	0,172	6,392	7,632	10,093	109,568	65,275	49,483
31440	Teilbereich Sölktäler	Nature Park	National	V	Designated	1981	231,288	Alpine	Austria	231,288	0,052	0,08	0,111	0,033	0,066	0,183	6,223	7,346	10,091	330,011	214,507	154,6
102661	Westliches Berg- und Hügelland von Graz	Landscape Protection Area	National	V	Designated	1981	57,209	Alpine	Austria	40,276	0,297	0,504	0,689	0,12	0,194	0,21	4,331	5,198	6,994	24,111	14,208	10,393
102661	Westliches Berg- und Hügelland von Graz	Landscape Protection Area	National	V	Designated	1981	57,209	Continental	Austria	16,934	0,445	0,719	1,011	0,113	0,183	0,198	4,386	5,259	7,04	10,435	6,458	4,593
102662	Zirbitzkogel	Landscape Protection Area	National	V	Designated	1981	93,279	Alpine	Austria	93,279	0,073	0,13	0,158	0,028	0,386	0,478	5,123	6,038	8,15	149,288	83,831	68,975
102748	Landschaftsschutzgebiet (LSG) - LSG Hochrindl-Seebachern	Landscape Protection Area	National	V	Designated	1981	9,569	Alpine	Austria	9,569	0,134	0,212	0,23	0,032	0,058	0,222	5,294	6,238	8,36	26,049	16,465	15,176
102799	Landschaftsschutzgebiet (LSG) - LSG Eggerteich	Landscape Protection Area	National	V	Designated	1981	0,793	Alpine	Austria	0,793	0,091	0,199	0,238	0,053	0,058	0,083	4,918	5,899	7,451	11,042	5,049	4,222
169165	Murauen Graz - Werndorf	Landscape Protection Area	National	V	Designated	1981	14,11	Continental	Austria	14,11	1,064	2,412	3,313	0,174	0,27	0,277	4,358	5,241	6,947	3,984	1,757	1,279
31412	Donau-March-Thaya-Auen	Landscape Protection Area	National	V	Designated	1982	98,345	Continental	Austria	97,167	2,096	4,322	6,688	0,354	0,79	1,103	4,082	5,052	6,591	5,307	2,574	1,663
31439	Grebenzen - Furtnerteich	Nature Park	National	V	Designated	1982	68,474	Alpine	Austria	68,474	0,086	0,166	0,212	0,046	0,088	0,142	5,189	6,127	8,219	108,572	56,248	44,044
31413	Ybbsfeld-Forstheide	Landscape Protection Area	National	V	Designated	1983	13,506	Continental	Austria	13,506	0,836	1,856	2,668	0,212	0,297	0,36	4,399	5,33	7,196	4,96	2,234	1,554
32541	Landschaftsschutzgebiet Hefferthorn-Fellhorn-Sonnenberg	Landscape Protection Area	National	V	Designated	1983	69,642	Alpine	Austria	69,609	0,051	0,071	0,103	0,031	0,062	0,089	5,91	7,077	9,125	184,594	132,596	91,401
102652	Landschaftsschutzgebiet Achstürze-Piburger See	Landscape Protection Area	National	V	Designated	1983	2,05	Alpine	Austria	2,05	0,038	0,075	0,1	0,026	0,034	0,034	6,062	7,401	9,282	42,516	21,541	16,156
555597902	Hohe Tauern	National Park	National	V	Designated	1983	267,121	Alpine	Austria	267,121	0,031	0,046	0,065	0,033	0,04	0,066	6,65	7,82	10,512	594,905	400,914	283,724
5534	Landschaftsschutzgebiet (LSG) - LSG Äußeres Pöllatal	Landscape Protection Area	National	V	Designated	1984	17,391	Alpine	Austria	17,391	0,057	0,104	0,115	0,024	0,024	0,038	6,15	7,351	9,239	82,555	45,246	40,918
32544	Landschaftsschutzgebiet Nösslachjoch-Obernberger See-Tribulaune	Landscape Protection Area	National	V	Designated	1984	92,531	Alpine	Austria	92,414	0,036	0,047	0,072	0,03	0,052	0,066	5,64	6,968	8,607	301,315	230,795	150,658
32546	Landschaftsschutzgebiet Spertental-Rettenstein	Landscape Protection Area	National	V	Designated	1984	40,912	Alpine	Austria	40,912	0,054	0,069	0,123	0,04	0,093	0,127	6,151	7,29	9,663	133,655	104,6	58,678
102660	Palten- und Liesingtal	Landscape Protection Area	National	V	Designated	1984	33,602	Alpine	Austria	33,602	0,1	0,132	0,188	0,033	0,036	0,064	5,592	6,648	9,02	65,409	49,552	34,792
102732	Leithagebirge	Landscape Protection Area	National	V	Designated	1984	7,569	Continental	Austria	7,569	0,145	0,24	0,461	0,827	0,956	1,292	4,089	5,072	6,588	21,409	12,935	6,734
5423	Niedere Tauern	Landscape Protection Area	National	V	Designated	1986	191,213	Alpine	Austria	191,213	0,055	0,092	0,122	0,094	0,202	0,244	6,395	7,595	10,041	283,695	169,6	127,895
32543	Landschaftsschutzgebiet (LSG) - LSG Priedröf	Landscape Protection Area	National	V	Designated	1986	15,959	Alpine	Austria	15,959	0,064	0,104	0,104	0,043	0,059	0,174	5,434	6,45	8,399	70,433	43,344	43,344
102655	Landschaftsschutzgebiet Kerschbaumertal und Galitzenbachgraben	Landscape Protection Area	National	V	Designated	1986	3,966	Alpine	Austria	3,966	0,029	0,052	0,058	0,019	0,019	0,038	6,219	7,624	9,341	77,488	43,214	38,744
102789	Landschaftsschutzgebiet (LSG) - LSG Innerkrems	Landscape Protection Area	National	V	Designated	1986	4,755	Alpine	Austria	4,755	0,124	0,202	0,213	0,107	0,127	0,136	5,395	6,425	8,63	19,843	12,181	11,552
19228	Reiting - Eisenerzer Reichenstein	Landscape Protection Area	National	V	Designated	1987	91,249	Alpine	Austria	91,249	0,051	0,082	0,122	0,043	0,139	0,181	5,72	6,671	9,326	211,348	131,448	88,351
31430	Gamsstein-Voralpe	Landscape Protection Area	National	V	Designated	1987	49,143	Alpine	Austria	49,143	0,081	0,102	0,19	0,039	0,118	0,139	5,186	6,227	8,586	97,656	77,551	41,632
102734	Großpertholz	Landscape Protection Area	National	V	Designated	1987	4,504	Continental	Austria	4,504	0,115	0,182	0,322	0,79	1,494	1,75	4,094	5,09	6,725	20,824	13,158	7,437
102739	Seebenstein-Scheiblingkirchen-Thernberg	Landscape Protection Area	National	V	Designated	1987	9,796	Alpine	Austria	9,796	0,479	0,37	1,01	0,107	0,156	0,172	4,195	5,135	6,802	7,373	9,545	3,497
102740	Dietmanns	Landscape Protection Area	National	V	Designated	1987	4,356	Continental	Austria	4,356	0,346	0,75	1,075	1,22	1,466	1,701	4,042	5,014	6,579	6,806	3,14	2,191
102741	Buchenberg	Landscape Protection Area	National	V	Designated	1987	2,521	Alpine	Austria	2,521	0,104	0,164	0,286	0,066	0,131	0,159	4,675	5,634	7,69	17,227	10,924	6,264
32531	Landschaftsschutzgebiet Nordkette	Landscape Protection Area	National	V	Designated	1989	18,242	Alpine	Austria	18,242	0,016	0,027	0,035	0,034	0,06	0,087	6,451	7,723	9,498	301,211	178,496	137,697
32532	Landschaftsschutzgebiet Martinswand-Solstein-Reitherspitze	Landscape Protection Area	National	V	Designated	1989	49,179	Alpine	Austria	49,179	0,022	0,037	0,048	0,031	0,097	0,132	6,061	7,342	8,977	359,685	213,867	164,856
32533	Landschaftsschutzgebiet Vorberg	Landscape Protection Area	National	V	Designated	1989	25,048	Alpine	Austria	25,048	0,018	0,034	0,042	0,056	0,065	0,092	7,578	8,881	10,74	313,739	166,097	134,46
32534	Landschaftsschutzgebiet Bärenkopf	Landscape Protection Area	National	V	Designated	1989	13,191	Alpine	Austria	13,191	0,029	0,049	0,06	0,039	0,05	0,08	5,431	6,485	9,223	141,317	83,637	68,303
102656	Landschaftsschutzgebiet Falzthurntal-Gerntal	Landscape Protection Area	National	V	Designated	1989	8,743	Alpine	Austria	8,743	0,052	0,085	0,109	0,024	0,029	0,042	6,257	7,442	9,542	64,163	39,252	30,61
102657	Landschaftsschutzgebiet Großer Ahornboden	Landscape Protection Area	National	V	Designated	1989	2,728	Alpine	Austria	2,728	0,051	0,094	0,123	0,019	0,021	0,026	5,814	6,998	9,293	36,543	19,827	15,152
102737	Retzer Hügelland	Landscape Protection Area	National	V	Designated	1989	4,197	Continental	Austria	4,197	0,196	0,315	0,514	0,318	1,566	2,339	3,643	4,592	5,898	11,794	7,339	4,497
555597887	LSG Döbling, Teil A, Wienerwald	Landscape Protection Area	National	V	Designated	1990	6,978	Continental	Austria	6,772	0,181	0,229	0,445	0,622	1,268	1,406	3,883	4,884	6,186	16,223	12,823	6,599
555597921	LSG Liesing, Teil A, Wienerwald	Landscape Protection Area	National	V	Designated	1990	4,806	Continental	Austria	4,698	0,402	0,571	1,056	0,208	0,498	0,551	3,838	4,814	6,213	6,084	4,283	2,316
169376	Moosenwand in Rauris	Protected Landscape Section	National	V	Designated	1992	0,964	Alpine	Austria	0,964	0,03	0,045	0,058	0,119	0,137	0,126	7,449	8,517	10,461	36,929	24,62	19,101
169103	Steirische Eisenwurzen	Nature Park	National	V	Designated	1996	210,668	Alpine	Austria	210,668	0,08	0,105	0,181	0,041	0,076	0,107	5,306	6,318	8,728	204,722	155,979	90,485
19225	Salzkammergut	Landscape Protection Area	National	V	Designated	1997	57,515	Alpine	Austria	57,515	0,049	0,067	0,111	0,031	0,046	0,071	5,732	6,878	9,214	174,642	127,724	77,094
19226	Hochtal Lassing	Landscape Protection Area	National	V	Designated	1997	26,022	Alpine	Austria	26,022	0,08	0,107	0,152	0,038	0,044	0,069	5,729	6,844	9,24	71,951	53,795	37,869
169114	Naturpark RAAB	Nature Park	National	V	Designated	1997	147,185	Continental	Austria	146,934	0,48	1,003	1,468	0,388	0,609	0,627	4,47	5,44	7,178	28,495	13,637	9,317
555597922	LSG Hietzing, Teil C,Großparkanlage "Schloßpark Schönbrunn"	Landscape Protection Area	National	V	Designated	1998	1,378	Continental	Austria	1,378	0,753	1,612	2,389	0,351	0,481	0,637	3,726	4,677	6,066	1,759	0,822	0,554
387311	Landseer Berge	Landscape Protection Area	National	V	Designated	2000	56,659	Continental	Austria	55,557	0,169	0,309	0,541	0,17	0,288	0,308	4,378	5,305	7,143	49,767	27,219	15,546
387323	Warscheneck-Süd - Wurzeralm	Landscape Protection Area	National	V	Designated	2000	2,61	Alpine	Austria	2,61	0,056	0,087	0,138	0,035	0,046	0,102	4,97	6,062	8,072	32,553	20,953	13,21
555513748	Südweststeirisches Weinland	Landscape Protection Area	National	V	Designated	2001	298,846	Continental	Austria	298,604	0,267	0,534	0,686	0,141	0,212	0,255	4,617	5,476	7,432	73,028	36,514	28,424
19190	Veitsch-, Schnee-, Raxalpe	Landscape Protection Area	National	V	Designated	2002	231,861	Alpine	Austria	231,861	0,071	0,085	0,18	0,034	0,13	0,208	4,647	5,695	7,447	241,997	202,139	95,454
19224	Dachstein-Salzkammergut	Landscape Protection Area	National	V	Designated	2002	348,559	Alpine	Austria	348,559	0,045	0,071	0,112	0,056	0,079	0,103	6,229	7,431	9,88	468,145	296,712	188,094
102663	Laßnitzau	Landscape Protection Area	National	V	Designated	2002	3,089	Continental	Austria	3,089	0,449	0,862	1,202	0,149	0,219	0,243	4,423	5,307	7,07	4,417	2,301	1,65
169169	Lauteracher Ried	Landscape Protection Area	National	V	Designated	2003	5,02	Alpine	Austria	5,02	1,097	2,489	3,549	0,104	0,149	0,18	5,341	6,428	8,363	2,305	1,016	0,712
555513735	Landschaftsschutzgebiet Riegetal	Landscape Protection Area	National	V	Designated	2003	4,126	Alpine	Austria	4,126	0,031	0,062	0,081	0,1	0,1	0,167	6,228	7,556	9,271	73,936	36,968	28,297
387319	Landseer Berge	Nature Park	National	V	Designated	2004	8,881	Alpine	Austria	8,85	0,19	0,321	0,597	0,172	0,281	0,306	4,344	5,305	7,041	17,667	10,457	5,623
555597917	LSG Ottakring, Teil A, Wienerwald	Landscape Protection Area	National	V	Designated	2004	2,002	Continental	Austria	2,002	0,293	0,457	0,81	0,551	1,011	1,332	3,992	5,004	6,415	5,449	3,494	1,971
19220	Grebenzen - Furtnerteich	Landscape Protection Area	National	V	Designated	2005	22,569	Alpine	Austria	22,569	0,074	0,131	0,164	0,069	0,128	0,207	5,322	6,297	8,546	72,44	40,92	32,686
102651	Landschaftsschutzgebiet Mieminger Plateau	Landscape Protection Area	National	V	Designated	2005	9,312	Alpine	Austria	9,312	0,048	0,089	0,114	0,026	0,029	0,037	5,754	7,044	8,907	71,736	38,689	30,205
102654	Landschaftsschutzgebiet Patscherkofel-Zirmberg	Landscape Protection Area	National	V	Designated	2005	15,758	Alpine	Austria	15,758	0,039	0,064	0,089	0,06	0,133	0,142	6,402	7,69	9,616	114,853	69,988	50,329
555513762	Naturpark Obst-Hügel-Land	Nature Park	National	V	Designated	2005	29,415	Continental	Austria	29,415	0,286	0,494	0,945	0,228	0,39	0,478	4,403	5,37	7,115	21,398	12,388	6,476
555513763	Naturpark Mühlviertel	Nature Park	National	V	Designated	2005	10,43	Continental	Austria	10,43	0,167	0,233	0,496	0,2	0,53	0,591	4,463	5,477	7,162	21,821	15,64	7,347
19189	Gebiete des Almenlandes, der Fischbacher Alpen und des Grazer Berglandes	Landscape Protection Area	National	V	Designated	2006	380,902	Alpine	Austria	371,955	0,113	0,167	0,285	0,052	0,146	0,205	4,585	5,523	7,332	192,585	130,312	76,358
19189	Gebiete des Almenlandes, der Fischbacher Alpen und des Grazer Berglandes	Landscape Protection Area	National	V	Designated	2006	380,902	Continental	Austria	8,947	0,332	0,64	0,974	0,07	0,126	0,162	4,437	5,348	7,084	10,166	5,274	3,465
555513711	Naturpark Rosalia-Kogelberg	Nature Park	National	V	Designated	2006	70,729	Continental	Austria	70,147	0,28	0,437	0,893	0,162	0,408	0,412	4,169	5,117	6,811	33,752	21,626	10,583
555513722	Rosalia-Kogelberg	Landscape Protection Area	National	V	Designated	2006	15,615	Continental	Austria	15,428	0,149	0,271	0,475	0,169	0,317	0,371	4,191	5,147	6,837	29,746	16,355	9,331
19211	Stuhleck - Pretul	Landscape Protection Area	National	V	Designated	2007	19,086	Alpine	Austria	19,086	0,1	0,096	0,248	0,383	0,81	0,829	4,672	5,688	7,512	49,296	51,35	19,877
555513744	Ennstal von Ardning bis Pruggern	Landscape Protection Area	National	V	Designated	2007	48,413	Alpine	Austria	48,413	0,122	0,237	0,352	0,033	0,044	0,051	5,865	6,981	9,307	64,354	33,127	22,305
555513768	Untersberg-Vorland	Landscape Protection Area	National	V	Designated	2008	1,936	Alpine	Austria	1,913	0,303	0,301	0,588	0,044	0,096	0,1	5,345	6,405	8,463	5,151	5,185	2,654
19192	Ennstaler und Eisenerzer Alpen	Landscape Protection Area	National	V	Designated	2009	170,275	Alpine	Austria	170,275	0,054	0,074	0,116	0,041	0,082	0,106	5,751	6,79	9,268	272,67	198,975	126,932
19202	Schladminger Tauern	Landscape Protection Area	National	V	Designated	2010	231,622	Alpine	Austria	231,622	0,053	0,082	0,114	0,05	0,086	0,172	6,366	7,522	10,13	324,018	209,426	150,64
555545142	Landschaftsschutzgebiet Mösli	Landscape Protection Area	National	V	Designated	2010	2,006	Alpine	Austria	2,006	0,021	0,031	0,036	0,134	0,165	0,239	4,829	6,07	7,882	76,103	51,554	44,393
169170	Murauen im Leibnitzer Feld	Landscape Protection Area	National	V	Designated	2011	13,851	Continental	Austria	13,851	1,153	2,881	3,901	0,227	0,358	0,386	4,416	5,312	7,073	3,642	1,458	1,077
19210	Warscheneck-Gruppe	Landscape Protection Area	National	V	Designated	2012	70,566	Alpine	Austria	70,566	0,046	0,08	0,122	0,051	0,076	0,104	6,033	7,24	9,709	206,061	118,485	77,695
555597924	Biosphärenpark Nockberge - Entwicklungszone	Biosphere Park	National	V	Designated	2012	274,578	Alpine	Austria	274,578	0,068	0,122	0,132	0,029	0,05	0,079	5,495	6,52	8,565	274,966	153,26	141,649
555597925	Biosphärenpark Nockberge - Pflegezone	Biosphere Park	National	V	Designated	2012	107,007	Alpine	Austria	107,007	0,073	0,129	0,141	0,037	0,098	0,149	5,748	6,812	8,756	159,896	90,484	82,783
555597926	Biosphärenpark Nockberge - Naturzone	Biosphere Park	National	V	Designated	2012	77,137	Alpine	Austria	77,138	0,139	0,245	0,249	0,213	0,273	0,307	5,611	6,66	8,68	71,298	40,45	39,801
555700965	Biri - Noplerberg Stoob	Landscape Protection Area	National	V	Designated	2013	1,018	Continental	Austria	1,018	1,341	1,606	2,661	0,223	0,45	0,641	4,276	5,201	7,088	0,849	0,709	0,428
169185	Soboth - Radlpass	Landscape Protection Area	National	V	Designated	2014	92,924	Continental	Austria	92,108	0,144	0,244	0,285	0,044	0,079	0,092	4,697	5,531	7,572	75,204	44,383	37,998
555590822	Landschaftsschutzgebiet (LSG) - LSG Pirkdorfer See	Landscape Protection Area	National	V	Designated	2014	2,059	Alpine	Austria	2,059	0,092	0,207	0,261	0,092	0,145	0,13	5,515	6,209	8,602	17,599	7,822	6,204
32547	Landschaftsschutzgebiet Serles-Habicht-Zuckerhütl	Landscape Protection Area	National	V	Designated	2015	184,185	Alpine	Austria	184,033	0,029	0,039	0,056	0,022	0,034	0,05	5,711	7,094	8,662	527,843	392,499	273,347
555597900	LSG Favoriten, Teil A, Landwirtschaftsgeprägte Zone	Landscape Protection Area	National	V	Designated	2015	2,634	Continental	Austria	2,634	0,51	0,641	1,306	0,425	0,616	0,63	3,85	4,796	6,212	3,591	2,857	1,402
387314	Naturparks - Naturpark Dobratsch	Nature Park	National	V	Designated	2019	8,659	Alpine	Austria	8,659	0,17	0,318	0,324	0,034	0,044	0,044	5,001	6,003	7,581	19,532	10,441	10,248
555692292	Biosphärenpark Lungau	Biosphere Park	National	V	Designated	2019	564,938	Alpine	Austria	564,938	0,054	0,103	0,128	0,059	0,158	0,477	5,871	7,013	9,172	496,663	260,386	209,53
555559233	Naturpark Attersee-Traunsee	Nature Park	National	V	Designated	2020	80,308	Alpine	Austria	80,308	0,114	0,187	0,33	0,085	0,145	0,218	5,103	6,125	8,219	88,701	54,075	30,642
555701519	Kanisfluh	Landscape Protection Area	National	V	Designated	2020	8,031	Alpine	Austria	8,031	0,036	0,037	0,047	0,025	0,08	0,152	4,792	5,899	8,358	88,825	86,425	68,037
387417	Kaunergrat	Nature Park	National	V	Designated	2021	130,229	Alpine	Austria	130,229	0,022	0,038	0,047	0,038	0,069	0,117	5,83	7,165	8,758	585,31	338,864	273,975
555737578	Naturpark Bauernland - Irrsee Mondsee Attersee	Nature Park	National	V	Designated	2021	93,848	Alpine	Austria	71,773	0,069	0,102	0,203	0,053	0,193	0,258	5,052	6,079	8,037	138,544	93,721	47,091
555737578	Naturpark Bauernland - Irrsee Mondsee Attersee	Nature Park	National	V	Designated	2021	93,848	Continental	Austria	22,075	0,14	0,179	0,42	0,572	0,648	0,69	4,974	5,992	7,976	37,868	29,618	12,623
5484	Landschaftsschutzgebiet (LSG) - LSG Faaker See-West (2018)	Landscape Protection Area	National	V	Designated	NA	4,02	Alpine	Austria	4,02	0,262	0,631	0,802	0,122	0,143	0,146	4,867	5,826	7,374	8,635	3,585	2,821
555545145	UNESCO-Biosphärenpark Großes Walsertal	Biosphere Park	National	VI	Designated	2005	169,015	Alpine	Austria	169,015	0,053	0,058	0,075	0,029	0,055	0,073	5,699	6,932	8,771	276,785	252,924	195,594
555701520	Naturpark Nagelfluhkette	Biosphere Park	National	VI	Designated	2020	151,576	Alpine	Austria	151,325	0,092	0,117	0,17	0,047	0,075	0,093	5,379	6,532	8,384	150,877	118,638	81,651
67801	Neusiedlersee, Seewinkel & Hanság	Ramsar Site, Wetland of International Importance	International	Not Reported	Designated	1982	24,077	Continental	Austria	24,039	0,638	1,654	2,375	0,406	0,704	0,982	4,148	5,098	6,762	8,671	3,345	2,329
67802	Donau-March-Thaya-Auen	Ramsar Site, Wetland of International Importance	International	Not Reported	Designated	1982	173,095	Continental	Austria	168,454	2,056	4,175	6,622	0,292	0,743	0,968	4,09	5,057	6,617	7,123	3,508	2,212
67803	Untere Lobau	Ramsar Site, Wetland of International Importance	International	Not Reported	Designated	1982	6,274	Continental	Austria	6,274	2,675	6,597	9,454	0,454	0,679	1,074	3,968	4,908	6,418	1,057	0,428	0,299
555577670	Klostertaler Bergwälder	Special Protection Area (Birds Directive)	Regional	Not Reported	Designated	1995	21,234	Alpine	Austria	21,234	0,022	0,028	0,034	0,025	0,029	0,04	7,067	8,418	10,151	236,346	185,7	152,93
555577671	Verwall	Special Protection Area (Birds Directive)	Regional	Not Reported	Designated	1995	121,145	Alpine	Austria	121,145	0,045	0,063	0,077	0,043	0,08	0,115	5,89	7,182	8,993	275,991	197,137	161,294
555577882	Neusiedler See - Nordöstliches Leithagebirge	Special Protection Area (Birds Directive)	Regional	Not Reported	Designated	1995	63,954	Continental	Austria	63,954	0,27	0,424	0,869	0,377	0,919	1,167	4,088	5,068	6,642	33,421	21,283	10,384
555577907	Nationalpark Donau-Auen (Wiener Teil)	Special Protection Area (Birds Directive)	Regional	Not Reported	Designated	1995	16,002	Continental	Austria	16,002	2,71	6,823	9,2	0,471	0,704	1,091	3,983	4,922	6,449	1,666	0,662	0,491
555577908	Naturschutzgebiet Lainzer Tiergarten	Special Protection Area (Birds Directive)	Regional	Not Reported	Designated	1995	22,573	Continental	Austria	22,193	0,28	0,329	0,667	0,407	0,556	0,804	3,831	4,813	6,2	18,985	16,157	7,97
555577942	Pürgschachen-Moos und ennsnahe Bereiche zwischen Selzthal und dem Gesäuseeingang	Special Protection Area (Birds Directive)	Regional	Not Reported	Designated	1995	8,219	Alpine	Austria	8,219	0,139	0,219	0,316	0,024	0,036	0,044	5,483	6,593	8,903	23,273	14,771	10,237
555577580	Waldviertel	Special Protection Area (Birds Directive)	Regional	Not Reported	Designated	1996	511,762	Continental	Austria	511,608	0,297	0,468	0,845	0,781	1,179	1,539	4,206	5,2	6,874	85,934	54,535	30,204
555577581	March-Thaya-Auen	Special Protection Area (Birds Directive)	Regional	Not Reported	Designated	1996	33,822	Continental	Austria	33,82	0,976	1,645	2,94	0,39	0,78	1,031	4,046	5,019	6,532	6,723	3,989	2,232
555577584	Wachau - Jauerling	Special Protection Area (Birds Directive)	Regional	Not Reported	Designated	1996	3,268	Continental	Austria	3,268	0,163	0,256	0,477	0,09	0,142	0,462	4,319	5,222	6,972	12,514	7,968	4,276
555577945	Lafnitztal - Neudauer Teiche	Special Protection Area (Birds Directive)	Regional	Not Reported	Designated	1996	12,088	Continental	Austria	11,96	0,707	1,846	2,604	0,28	0,542	0,546	4,417	5,338	7,117	5,52	2,114	1,499
129930	Hörfeld-Moor	Ramsar Site, Wetland of International Importance	International	Not Reported	Designated	1996	0,822	Alpine	Austria	0,822	0,094	0,161	0,188	0,024	0,07	0,091	5,597	6,53	8,553	10,883	6,354	5,442
555577589	Nordöstliche Randalpen	Special Protection Area (Birds Directive)	Regional	Not Reported	Designated	1997	28,453	Alpine	Austria	26,591	0,237	0,214	0,557	0,065	0,119	0,198	4,066	4,98	6,648	24,551	27,19	10,446
555577619	Niedere Tauern	Special Protection Area (Birds Directive)	Regional	Not Reported	Designated	1997	277,074	Alpine	Austria	277,074	0,063	0,102	0,139	0,135	0,329	0,489	5,803	6,873	9,326	298,135	184,142	135,126
555577640	Oberes Donautal	Special Protection Area (Birds Directive)	Regional	Not Reported	Designated	1997	8,785	Continental	Austria	8,785	0,171	0,274	0,515	0,125	0,196	0,282	4,204	5,242	6,65	19,558	12,206	6,494
555577641	Untere Traun	Special Protection Area (Birds Directive)	Regional	Not Reported	Designated	1997	21,081	Continental	Austria	21,081	0,425	0,928	1,502	0,311	0,46	0,496	4,727	5,647	7,677	12,19	5,583	3,449
555577649	Salzachauen, Salzburg	Special Protection Area (Birds Directive)	Regional	Not Reported	Designated	1997	8,898	Continental	Austria	8,885	0,397	0,775	1,244	0,124	0,301	0,396	4,838	5,824	7,76	8,472	4,34	2,704
555577910	Bisamberg (Wiener Teil)	Special Protection Area (Birds Directive)	Regional	Not Reported	Designated	1997	3,82	Continental	Austria	3,82	0,701	0,379	1,616	0,405	0,987	1,408	3,923	4,893	6,328	3,146	5,819	1,365
555577950	Ennstaler Alpen/Gesäuse	Special Protection Area (Birds Directive)	Regional	Not Reported	Designated	1997	5,576	Alpine	Austria	5,576	0,068	0,12	0,182	0,131	0,368	0,555	5,969	7,076	9,381	39,184	22,204	14,64
555577985	Nationalpark Kalkalpen und Umgebung	Special Protection Area (Birds Directive)	Regional	Not Reported	Designated	1997	12,62	Alpine	Austria	12,62	0,06	0,1	0,164	0,034	0,053	0,066	5,118	6,209	8,192	66,809	40,085	24,442
555577585	Kamp- und Kremstal	Special Protection Area (Birds Directive)	Regional	Not Reported	Designated	1998	66,104	Continental	Austria	66,104	0,334	0,601	1,028	0,486	1,534	2,134	3,823	4,78	6,163	27,468	15,265	8,924
555577586	Westliches Weinviertel	Special Protection Area (Birds Directive)	Regional	Not Reported	Designated	1998	158,512	Continental	Austria	158,476	0,51	1,007	1,595	0,364	1,528	2,302	3,644	4,595	5,849	27,853	14,106	8,906
555577591	Tullnerfelder Donau-Auen	Special Protection Area (Birds Directive)	Regional	Not Reported	Designated	1998	173,523	Continental	Austria	173,52	2,258	5,33	7,3	0,307	0,446	1,018	3,791	4,734	6,085	6,583	2,789	2,036
555577592	Machland Süd	Special Protection Area (Birds Directive)	Regional	Not Reported	Designated	1998	12,222	Continental	Austria	12,222	0,575	1,254	1,928	0,138	0,216	0,274	4,253	5,178	6,931	6,861	3,146	2,046
555577594	Feuchte Ebene - Leithaauen	Special Protection Area (Birds Directive)	Regional	Not Reported	Designated	1998	37,147	Continental	Austria	37,147	1,675	4,173	5,996	0,3	0,666	0,683	3,941	4,87	6,392	4,106	1,648	1,147
555577629	Teile des Steirischen Jogl- und Wechsellandes	Special Protection Area (Birds Directive)	Regional	Not Reported	Designated	1998	257,41	Alpine	Austria	206,414	0,122	0,182	0,339	0,072	0,163	0,22	4,408	5,357	7,163	132,882	89,074	47,822
555577629	Teile des Steirischen Jogl- und Wechsellandes	Special Protection Area (Birds Directive)	Regional	Not Reported	Designated	1998	257,41	Continental	Austria	50,996	0,222	0,45	0,788	0,085	0,151	0,164	4,3	5,221	6,992	36,297	17,906	10,226
555577986	Traun-Donau-Auen	Special Protection Area (Birds Directive)	Regional	Not Reported	Designated	1998	3,445	Continental	Austria	3,445	0,647	1,421	2,182	0,167	0,257	0,349	4,346	5,283	7,072	3,237	1,474	0,96
198310	Waldviertel ponds, peat bogs & floodplains	Ramsar Site, Wetland of International Importance	International	Not Reported	Designated	1999	84,058	Continental	Austria	83,884	0,803	1,47	2,426	0,492	1,228	1,238	3,882	4,854	6,332	12,87	7,03	4,26
555577969	Teile des südoststeirischen Hügellandes inklusive Höll und Grabenlandbäche	Special Protection Area (Birds Directive)	Regional	Not Reported	Designated	1999	91,203	Continental	Austria	91,2	0,493	0,981	1,369	0,3	0,501	0,54	4,496	5,47	7,176	21,858	10,985	7,871
555577651	Klemmerich	Special Protection Area (Birds Directive)	Regional	Not Reported	Designated	2000	4,341	Alpine	Austria	4,341	0,067	0,116	0,177	0,063	0,073	0,129	5,799	6,973	9,052	35,089	20,267	13,282
555577657	Joching	Special Protection Area (Birds Directive)	Regional	Not Reported	Designated	2000	2,199	Alpine	Austria	2,199	0,062	0,083	0,14	0,24	0,306	0,343	5,286	6,419	8,743	26,988	20,16	11,952
555577578	Parndorfer Platte - Heideboden	Special Protection Area (Birds Directive)	Regional	Not Reported	Designated	2001	88,546	Continental	Austria	88,342	2,367	5,994	9,106	0,364	0,813	1,016	4,123	5,058	6,723	4,481	1,769	1,165
555577587	Steinfeld	Special Protection Area (Birds Directive)	Regional	Not Reported	Designated	2001	114,675	Continental	Austria	114,639	0,868	1,708	2,768	0,161	0,295	0,338	4,067	4,992	6,634	13,919	7,073	4,365
555722117	Görtschacher Moos - Obermoos im Gailtal	Special Areas of Conservation (Habitats Directive)	Regional	Not Reported	Designated	2001	9,959	Alpine	Austria	9,959	0,092	0,226	0,286	0,038	0,052	0,056	5,296	6,277	7,818	38,706	15,756	12,451
900671	Lafnitztal	Ramsar Site, Wetland of International Importance	International	Not Reported	Designated	2002	19,147	Continental	Austria	19,147	0,413	0,776	1,45	0,159	0,248	0,262	4,334	5,231	6,998	11,955	6,363	3,405
555578030	Bregenzerachschlucht	Special Areas of Conservation (Habitats Directive)	Regional	Not Reported	Designated	2003	3,966	Alpine	Austria	3,966	0,488	0,284	0,715	0,029	0,063	0,072	5,285	6,402	8,337	4,605	7,912	3,143
555578034	Ludescherberg	Special Areas of Conservation (Habitats Directive)	Regional	Not Reported	Designated	2003	3,704	Alpine	Austria	3,704	0,04	0,04	0,055	0,02	0,024	0,038	6,777	8,076	9,883	54,291	54,291	39,485
555578039	Spirkenwälder Saminatal	Special Areas of Conservation (Habitats Directive)	Regional	Not Reported	Designated	2003	4,359	Alpine	Austria	4,334	0,04	0,031	0,048	0,036	0,063	0,097	6,395	7,677	9,494	58,727	75,777	48,939
902719	Bayerische Wildalm and Wildalmfilz	Ramsar Site, Wetland of International Importance	International	Not Reported	Designated	2004	1,292	Alpine	Austria	1,29	0,067	0,112	0,125	0,033	0,1	0,101	5,384	6,516	8,775	19,128	11,443	10,253
555577590	Sandboden und Praterterrasse	Special Protection Area (Birds Directive)	Regional	Not Reported	Designated	2004	145,973	Continental	Austria	145,973	2,828	5,744	9,578	0,358	0,771	0,999	4,12	5,074	6,688	4,821	2,373	1,423
555577593	Pielachtal	Special Protection Area (Birds Directive)	Regional	Not Reported	Designated	2004	7,518	Continental	Austria	6,777	0,208	0,37	0,66	0,125	0,155	0,498	4,089	5,015	6,608	14,122	7,939	4,451
555577595	Truppenübungsplatz Allentsteig	Special Protection Area (Birds Directive)	Regional	Not Reported	Designated	2004	108,155	Continental	Austria	108,155	0,394	0,78	1,224	1,001	1,18	1,327	4,128	5,088	6,74	29,784	15,045	9,587
555577644	Wiesengebiete im Freiwald	Special Protection Area (Birds Directive)	Regional	Not Reported	Designated	2004	22,52	Continental	Austria	22,52	0,393	0,66	1,182	0,999	1,602	1,712	4,259	5,281	6,976	13,625	8,113	4,53
555577666	Ortolanvorkommen Silz-Haiming-Stams	Special Protection Area (Birds Directive)	Regional	Not Reported	Designated	2004	3,758	Alpine	Austria	3,758	0,046	0,082	0,112	0,024	0,039	0,051	4,965	6,171	7,6	47,553	26,676	19,531
902259	Mires of Pass Thurn	Ramsar Site, Wetland of International Importance	International	Not Reported	Designated	2004	1,883	Alpine	Austria	1,883	0,028	0,04	0,066	0,101	0,123	0,123	7,937	9,232	11,326	55,3	38,71	23,46
902720	Moor- und Seenlandschaft Keutschach-Schiefling	Ramsar Site, Wetland of International Importance	International	Not Reported	Designated	2004	1,062	Alpine	Austria	1,062	0,183	0,345	0,398	0,072	0,125	0,128	4,736	5,637	7,088	6,354	3,371	2,922
555577977	Dachstein	Special Protection Area (Birds Directive)	Regional	Not Reported	Designated	2005	9,481	Alpine	Austria	9,481	0,024	0,034	0,054	0,08	0,183	0,198	6,383	7,599	10,413	144,767	102,189	64,341
555577630	Ennstal zwischen Liezen und Niederstuttern	Special Protection Area (Birds Directive)	Regional	Not Reported	Designated	2006	1,57	Alpine	Austria	1,57	0,077	0,093	0,152	0,019	0,026	0,041	6,122	7,286	9,415	18,362	15,203	9,302
555577989	Mond- und Attersee	Special Areas of Conservation (Habitats Directive)	Regional	Not Reported	Designated	2006	47,163	Alpine	Austria	47,163	0,198	0,307	0,561	0,07	0,105	0,208	5,032	6,027	8,059	39,137	25,242	13,813
555577974	Schwarze und Weiße Sulm	Special Areas of Conservation (Habitats Directive)	Regional	Not Reported	Designated	2007	2,122	Continental	Austria	2,122	0,154	0,25	0,285	0,036	0,068	0,07	4,121	4,91	7,047	10,674	6,575	5,767
555577579	Waasen - Hanság	Special Protection Area (Birds Directive)	Regional	Not Reported	Designated	2008	28,381	Continental	Austria	28,277	4,835	13,81	19,012	0,623	0,792	1,192	4,075	4,997	6,684	1,241	0,434	0,316
555577994	Oberes Donau- und Aschachtal	Special Areas of Conservation (Habitats Directive)	Regional	Not Reported	Designated	2009	60,161	Continental	Austria	60,095	0,19	0,331	0,584	0,132	0,217	0,329	4,19	5,223	6,738	46,038	26,427	14,978
555577898	Nordöstliche Randalpen: Hohe Wand - Schneeberg - Rax	Special Areas of Conservation (Habitats Directive)	Regional	Not Reported	Designated	2010	150,223	Alpine	Austria	149,896	0,187	0,229	0,446	0,076	0,189	0,217	4,083	5,033	6,664	73,877	60,327	30,975
555577993	Böhmerwald und Mühltäler	Special Areas of Conservation (Habitats Directive)	Regional	Not Reported	Designated	2010	100,175	Continental	Austria	99,974	0,11	0,152	0,271	0,708	0,796	0,847	4,286	5,39	6,742	102,567	74,226	41,632
555577995	Wiesengebiete und Seen im Alpenvorland	Special Areas of Conservation (Habitats Directive)	Regional	Not Reported	Designated	2010	9,444	Continental	Austria	9,444	0,8	1,726	2,494	0,257	0,583	0,88	4,662	5,605	7,552	4,335	2,009	1,39
555577887	Waldviertler Teich-, Heide- und Moorlandschaft	Special Areas of Conservation (Habitats Directive)	Regional	Not Reported	Designated	2011	66,854	Continental	Austria	66,835	0,335	0,57	0,922	0,721	1,214	1,393	4,298	5,3	7,073	27,537	16,184	10,005
555577891	Wachau	Special Areas of Conservation (Habitats Directive)	Regional	Not Reported	Designated	2011	13,465	Continental	Austria	13,465	0,124	0,244	0,411	0,153	0,883	0,907	3,821	4,788	6,177	33,392	16,969	10,074
555577892	Weinviertler Klippenzone	Special Areas of Conservation (Habitats Directive)	Regional	Not Reported	Designated	2011	14,325	Continental	Austria	14,322	0,418	0,807	1,355	0,55	1,201	1,806	3,923	4,89	6,304	10,216	5,292	3,152
555577893	Kamp- und Kremstal	Special Areas of Conservation (Habitats Directive)	Regional	Not Reported	Designated	2011	30,776	Continental	Austria	30,776	0,246	0,286	0,654	0,817	1,836	2,462	3,978	4,952	6,464	25,446	21,887	9,572
555577894	Thayatal bei Hardegg	Special Areas of Conservation (Habitats Directive)	Regional	Not Reported	Designated	2011	30,026	Continental	Austria	30,017	0,535	0,887	1,347	1,498	2,578	2,622	3,832	4,812	6,146	11,555	6,97	4,59
555577895	Westliches Weinviertel	Special Areas of Conservation (Habitats Directive)	Regional	Not Reported	Designated	2011	7,738	Continental	Austria	7,737	0,404	0,917	1,324	0,303	1,591	2,278	3,65	4,617	5,847	7,769	3,423	2,371
555577896	Steinfeld	Special Areas of Conservation (Habitats Directive)	Regional	Not Reported	Designated	2011	7,505	Continental	Austria	7,505	0,641	1,246	2,045	0,09	0,24	0,213	4,09	5,018	6,647	4,823	2,481	1,512
555577900	Hundsheimer Berge	Special Areas of Conservation (Habitats Directive)	Regional	Not Reported	Designated	2011	17,226	Continental	Austria	17,226	0,192	0,303	0,573	0,276	0,788	0,928	4,057	5,01	6,681	24,392	15,456	8,173
555577902	Tullnerfelder Donau-Auen	Special Areas of Conservation (Habitats Directive)	Regional	Not Reported	Designated	2011	2,318	Continental	Austria	2,318	2,052	4,195	6,61	0,174	0,879	1,627	3,784	4,726	6,082	0,837	0,41	0,26
555577903	Strudengau - Nibelungengau	Special Areas of Conservation (Habitats Directive)	Regional	Not Reported	Designated	2011	11,031	Continental	Austria	11,031	0,074	0,125	0,229	0,049	0,13	0,338	4,423	5,35	7,169	50,644	29,981	16,365
555577904	Machland Süd	Special Areas of Conservation (Habitats Directive)	Regional	Not Reported	Designated	2011	4,725	Continental	Austria	4,725	1,102	2,921	4,511	0,157	0,249	0,3	4,256	5,186	6,931	2,226	0,84	0,544
555577905	Niederösterreichische Alpenvorlandflüsse	Special Areas of Conservation (Habitats Directive)	Regional	Not Reported	Designated	2011	48,093	Continental	Austria	46,323	0,264	0,488	0,814	0,112	0,202	0,316	4,349	5,251	7,08	29,09	15,737	9,435
555577906	Feuchte Ebene - Leithaauen	Special Areas of Conservation (Habitats Directive)	Regional	Not Reported	Designated	2011	34,465	Continental	Austria	34,465	1,336	2,97	4,431	0,234	0,665	0,784	4,007	4,955	6,518	4,958	2,23	1,495
555577921	Obere Drau	Special Protection Area (Birds Directive)	Regional	Not Reported	Designated	2011	12,339	Alpine	Austria	12,339	0,524	1,344	1,771	0,054	0,06	0,082	5,325	6,415	8,006	7,564	2,949	2,238
555577937	Mannsberg-Boden	Sites of Community Importance (Habitats Directive)	Regional	Not Reported	Designated	2011	6,811	Alpine	Austria	6,811	0,143	0,254	0,295	0,051	0,084	0,089	5,175	5,999	8,094	20,593	11,594	9,982
555558378	Wilder Kaiser	Ramsar Site, Wetland of International Importance	International	Not Reported	Designated	2013	10,579	Alpine	Austria	10,579	0,027	0,05	0,069	0,053	0,055	0,096	5,913	7,091	9,823	135,929	73,402	53,19
555577992	Waldaist und Naarn	Special Areas of Conservation (Habitats Directive)	Regional	Not Reported	Designated	2014	34,125	Continental	Austria	34,125	0,274	0,38	0,792	0,122	0,427	0,619	4,249	5,256	6,937	24,057	17,346	8,323
555593039	Welser Heide	Special Protection Area (Birds Directive)	Regional	Not Reported	Designated	2014	1,345	Continental	Austria	1,345	1,448	3,102	4,727	0,286	0,447	0,499	4,549	5,487	7,374	0,904	0,422	0,277
555577990	Salzachauen	Special Areas of Conservation (Habitats Directive)	Regional	Not Reported	Designated	2015	2,803	Continental	Austria	2,775	0,452	0,867	1,334	0,276	0,623	0,702	4,638	5,572	7,518	4,159	2,168	1,409
555577940	Mittagskogel - Karawanken Westteil	Special Areas of Conservation (Habitats Directive)	Regional	Not Reported	Designated	2018	26,173	Alpine	Austria	26,079	0,082	0,122	0,106	0,034	0,156	0,169	4,808	5,782	7,383	70,273	47,232	54,362
555577991	Auwälder am Unteren Inn	Special Areas of Conservation (Habitats Directive)	Regional	Not Reported	Designated	2018	4,687	Continental	Austria	4,687	1,328	2,84	4,248	0,418	0,709	0,784	4,548	5,505	7,397	1,84	0,86	0,575
555643573	Tscheppaschlucht - Ferlacher Horn	Special Areas of Conservation (Habitats Directive)	Regional	Not Reported	Designated	2018	5,437	Alpine	Austria	5,437	0,06	0,098	0,098	0,022	0,044	0,058	4,934	5,852	7,658	43,851	26,848	26,848
555643576	Sattnitz-Ost	Special Areas of Conservation (Habitats Directive)	Regional	Not Reported	Designated	2018	6,887	Alpine	Austria	6,887	0,153	0,222	0,209	0,041	0,068	0,083	5,161	6,005	8,244	19,354	13,339	14,168
555643583	Ossiacher Tauern	Special Areas of Conservation (Habitats Directive)	Regional	Not Reported	Designated	2018	9,375	Alpine	Austria	9,375	0,109	0,165	0,158	0,034	0,054	0,076	4,674	5,578	7,164	31,697	20,939	21,867
555643589	Kokra	Special Areas of Conservation (Habitats Directive)	Regional	Not Reported	Designated	2018	3,016	Alpine	Austria	3,016	0,039	0,076	0,08	0,051	0,043	0,064	4,379	5,319	7,132	50,247	25,784	24,495
555643601	Koschuta	Special Areas of Conservation (Habitats Directive)	Regional	Not Reported	Designated	2018	9,438	Alpine	Austria	9,379	0,12	0,166	0,142	0,021	0,096	0,242	4,749	5,575	7,371	28,797	20,817	24,336
555643609	Kosiak	Special Areas of Conservation (Habitats Directive)	Regional	Not Reported	Designated	2018	1,414	Alpine	Austria	1,414	0,314	0,423	0,277	0,475	0,713	0,736	4,915	5,849	7,514	4,273	3,172	4,844
555643611	Kronhofgraben	Special Areas of Conservation (Habitats Directive)	Regional	Not Reported	Designated	2018	8,996	Alpine	Austria	8,996	0,04	0,072	0,071	0,019	0,044	0,068	5,796	7,05	8,36	84,61	47,005	47,667
555643612	Garnitzenklamm	Special Areas of Conservation (Habitats Directive)	Regional	Not Reported	Designated	2018	2,569	Alpine	Austria	2,569	0,024	0,046	0,048	0,03	0,058	0,093	4,986	5,961	7,138	75,357	39,317	37,679
555643615	Kleinobir	Special Areas of Conservation (Habitats Directive)	Regional	Not Reported	Designated	2018	14,502	Alpine	Austria	14,502	0,058	0,092	0,092	0,02	0,023	0,028	4,689	5,48	7,841	74,087	46,707	46,707
555592863	Eferdinger Becken	Sites of Community Importance (Habitats Directive)	Regional	Not Reported	Designated	NA	19,33	Continental	Austria	19,33	3,05	6,752	9,748	0,171	0,238	0,346	4,246	5,216	6,827	1,627	0,735	0,509
555592868	Machland Nord	Sites of Community Importance (Habitats Directive)	Regional	Not Reported	Designated	NA	11,211	Continental	Austria	11,211	0,436	0,561	1,293	0,121	0,2	0,247	4,188	5,11	6,855	8,665	6,735	2,922
555592874	Schluchtwälder der Steyr- und Ennstaler Voralpen	Sites of Community Importance (Habitats Directive)	Regional	Not Reported	Designated	NA	7,692	Alpine	Austria	7,692	0,041	0,065	0,115	0,112	0,157	0,163	6,205	7,36	9,909	76,329	48,146	27,213
555623283	Koralpe	Sites of Community Importance (Habitats Directive)	Regional	Not Reported	Designated	NA	2,847	Continental	Austria	2,837	0,194	0,324	0,368	0,272	0,302	0,631	4,846	5,722	7,764	9,797	5,866	5,165
555623288	Röll	Sites of Community Importance (Habitats Directive)	Regional	Not Reported	Designated	NA	3,269	Alpine	Austria	3,269	0,036	0,059	0,096	0,02	0,023	0,031	6,088	7,232	9,504	56,671	34,579	21,252
555623318	Ifen	Sites of Community Importance (Habitats Directive)	Regional	Not Reported	Designated	NA	4,692	Alpine	Austria	4,691	0,042	0,056	0,072	0,028	0,085	0,118	5,616	6,858	8,729	58,189	43,642	33,943
1643	Berezinskiy	State Nature Reserve	National	Ia	Designated	1925	847,537	Boreal	Belarus	847,537	2,559	3,835	5,923	3,718	8,505	8,558	4,004	4,959	6,515	12,837	8,566	5,546
146306	Paleski Radyaytsina-Ekalagichny	State Nature Reserve	National	Ia	Designated	NA	2105,03	Continental	Belarus	2104,098	3,748	8,041	10,898	2,771	5,542	5,886	4,863	5,636	8,153	13,81	6,437	4,749
1985	Belowezskaya Pushcha	National Park	National	II	Designated	1939	884,523	Continental	Belarus	884,28	2,011	2,841	4,566	3,2	5,781	6,688	3,948	4,8	6,476	16,685	11,811	7,349
1644	Prypyatskiy	National Park	National	II	Designated	1969	672,133	Continental	Belarus	672,116	4,68	9,515	13,778	1,612	4,712	5,048	3,871	4,683	6,397	6,251	3,074	2,123
101855	Braslavskie Ozera	National Park	National	II	Designated	1995	665,31	Boreal	Belarus	665,226	3,23	4,426	6,998	3,65	9,167	9,091	4,14	5,109	6,727	9,01	6,575	4,159
93945	Kozyanskiy	Nature Sanctuary or Partial Reserve	National	IV	Designated	1960	448,145	Boreal	Belarus	448,145	3,764	6,208	10,144	3,247	7,638	8,503	4,329	5,296	7,03	6,346	3,848	2,355
93946	Leninskiy	Nature Sanctuary or Partial Reserve	National	IV	Designated	1960	416,262	Continental	Belarus	416,263	4,489	7,389	11,343	2,983	4,831	5,053	3,959	4,774	6,478	5,128	3,116	2,03
93947	Nalibokskiy	Nature Sanctuary or Partial Reserve	National	IV	Designated	1960	885,017	Boreal	Belarus	167,644	3,018	4,469	6,752	3,466	8,6	7,603	3,844	4,755	6,255	4,841	3,269	2,164
93947	Nalibokskiy	Nature Sanctuary or Partial Reserve	National	IV	Designated	1960	885,017	Continental	Belarus	717,367	3,051	4,321	6,049	3,441	7,169	7,315	3,909	4,817	6,378	9,906	6,994	4,996
93948	Osveyskiy	Nature Sanctuary or Partial Reserve	National	IV	Designated	1960	205,268	Boreal	Belarus	204,714	2,085	3,621	5,881	3,671	8,039	8,845	4,173	5,19	6,77	7,743	4,459	2,745
93914	Vygonoshchanskoe	Nature Sanctuary or Partial Reserve	National	IV	Designated	1968	586,356	Continental	Belarus	586,324	6,222	9,244	14,502	3,14	5,08	6,749	4,394	5,236	7,232	4,391	2,956	1,884
93916	Dikoe	Nature Sanctuary or Partial Reserve	National	IV	Designated	1968	118,548	Continental	Belarus	118,554	3	4,905	7,919	3,069	5,595	6,809	3,949	4,799	6,496	4,095	2,505	1,551
93917	Yelnya	Nature Sanctuary or Partial Reserve	National	IV	Designated	1968	252,549	Boreal	Belarus	252,55	7,765	13,166	21,477	3,747	8,358	8,534	4,086	5,037	6,606	2,309	1,362	0,835
93918	Zaozerye	Nature Sanctuary or Partial Reserve	National	IV	Designated	1968	47,297	Boreal	Belarus	47,297	5,871	7,496	10,284	4,343	8,394	10,27	4,069	4,98	6,604	1,322	1,035	0,755
62864	Svityazyanskiy	Nature Sanctuary or Partial Reserve	National	IV	Designated	1970	14,009	Continental	Belarus	14,009	0,877	1,298	2,107	4,187	9,884	9,397	4,231	5,104	6,975	4,816	3,254	2,004
62865	Mezhozerniy	Nature Sanctuary or Partial Reserve	National	IV	Designated	1970	13,141	Boreal	Belarus	13,141	2,261	3,388	6,13	3,775	9,115	9,062	4,217	5,195	6,864	1,809	1,207	0,667
62852	Kolosovskiy	Nature Sanctuary or Partial Reserve	National	IV	Designated	1972	4,168	Continental	Belarus	4,168	1,422	1,716	2,117	3,301	6,811	6,928	3,8	4,65	6,18	1,62	1,342	1,088
62862	Golubue Ozera	Nature Sanctuary or Partial Reserve	National	IV	Designated	1972	67,606	Boreal	Belarus	67,606	1,925	2,748	4,209	4,436	9,527	10,215	4,324	5,254	7,057	4,82	3,376	2,204
62861	Beloe	Nature Sanctuary or Partial Reserve	National	IV	Designated	1976	1,926	Continental	Belarus	1,926	4,247	7,672	11,376	3,331	5	6,478	3,973	4,797	6,516	0,369	0,204	0,138
61516	Prilukskiy	Nature Sanctuary or Partial Reserve	National	IV	Designated	1977	5,662	Boreal	Belarus	5,662	2,435	3,471	4,669	4,743	9,161	10,148	3,841	4,724	6,274	1,103	0,774	0,575
93902	Baranovichskiy	Nature Sanctuary or Partial Reserve	National	IV	Designated	1978	377,488	Continental	Belarus	377,488	1,581	2,329	3,725	3,785	6,805	7,472	4,274	5,131	7,034	13,867	9,413	5,885
93903	Vetkovskiy	Nature Sanctuary or Partial Reserve	National	IV	Designated	1978	69,272	Continental	Belarus	69,272	1,669	3,071	4,325	3,067	6,324	6,74	4,139	4,983	6,813	5,627	3,058	2,171
93904	Gozhevskiy	Nature Sanctuary or Partial Reserve	National	IV	Designated	1978	47,405	Continental	Belarus	47,266	1,651	2,286	3,789	2,614	7,519	8,069	4,149	5,005	6,766	4,699	3,394	2,047
93905	Zhitkovichskiy	Nature Sanctuary or Partial Reserve	National	IV	Designated	1978	182,079	Continental	Belarus	182,079	3,01	5,857	9,088	1,527	4,932	4,819	3,799	4,611	6,238	5,058	2,6	1,675
93906	Mikhalinsko-Berezovskiy	Nature Sanctuary or Partial Reserve	National	IV	Designated	1978	113,098	Continental	Belarus	113,037	1,679	2,753	4,37	3,351	5,69	6,991	4,274	5,129	7,074	7,145	4,358	2,745
93907	Porechskiy	Nature Sanctuary or Partial Reserve	National	IV	Designated	1978	23,27	Continental	Belarus	23,029	4,476	5,796	8,579	2,705	5,974	7,311	4,328	5,185	7,094	1,21	0,934	0,631
93908	Radostovskiy	Nature Sanctuary or Partial Reserve	National	IV	Designated	1978	57,598	Continental	Belarus	57,527	4,109	7,706	11,282	2,195	5,021	5,274	4,248	5,094	7,054	2,083	1,111	0,759
93909	Slonomskiy	Nature Sanctuary or Partial Reserve	National	IV	Designated	1978	145,786	Continental	Belarus	145,787	1,407	1,839	3,086	3,842	6,956	7,629	4,32	5,172	7,123	9,683	7,409	4,415
93910	Sopotskinskiy	Nature Sanctuary or Partial Reserve	National	IV	Designated	1978	139,555	Continental	Belarus	138,602	2,303	3,192	5,215	4,054	7,755	8,395	4,029	4,883	6,553	5,768	4,162	2,547
93911	Strumenskiy	Nature Sanctuary or Partial Reserve	National	IV	Designated	1978	125,3	Boreal	Belarus	69,581	1,616	2,706	3,732	3,263	6,856	7,441	3,834	4,748	6,278	5,825	3,478	2,522
93911	Strumenskiy	Nature Sanctuary or Partial Reserve	National	IV	Designated	1978	125,3	Continental	Belarus	55,719	3,381	5,468	7,101	3,218	6,719	7,274	3,871	4,777	6,346	2,491	1,54	1,186
93912	Checherskiy	Nature Sanctuary or Partial Reserve	National	IV	Designated	1978	257,218	Continental	Belarus	257,219	2,294	3,978	5,446	3,289	6,681	7,307	3,943	4,836	6,462	7,889	4,549	3,323
93913	Shabrinskiy	Nature Sanctuary or Partial Reserve	National	IV	Designated	1978	29,575	Continental	Belarus	29,575	0,901	1,689	2,338	3,171	6,005	6,83	4,245	5,078	6,984	6,811	3,633	2,625
62855	Bolshoe Ostrovito	Nature Sanctuary or Partial Reserve	National	IV	Designated	1979	4,181	Boreal	Belarus	4,181	3,669	5,433	7,724	3,476	7,467	8,75	4,244	5,236	6,889	0,629	0,425	0,299
62856	Glubokoe-Cherbomyslo	Nature Sanctuary or Partial Reserve	National	IV	Designated	1979	5,067	Boreal	Belarus	5,067	3,964	5,739	8,317	3,484	7,495	8,77	4,255	5,24	6,899	0,641	0,443	0,305
62857	Dolgoe	Nature Sanctuary or Partial Reserve	National	IV	Designated	1979	18,794	Boreal	Belarus	18,798	1,671	2,192	3,125	4,581	8,899	9,834	4,286	5,24	6,952	2,928	2,232	1,566
62858	Krivoe	Nature Sanctuary or Partial Reserve	National	IV	Designated	1979	16,863	Boreal	Belarus	16,863	2,05	3,491	5,711	3,455	7,743	8,15	4,316	5,272	7,017	2,26	1,327	0,811
62859	Richi	Nature Sanctuary or Partial Reserve	National	IV	Designated	1979	17,091	Boreal	Belarus	16,987	3,639	4,995	6,36	4,135	9,365	9,035	4,114	5,109	6,698	1,278	0,931	0,731
62860	Sosno	Nature Sanctuary or Partial Reserve	National	IV	Designated	1979	2,585	Boreal	Belarus	2,585	1,488	2,59	4,167	3,39	7,977	8,79	4,284	5,273	6,941	1,219	0,7	0,435
93924	Babinets	Nature Sanctuary or Partial Reserve	National	IV	Designated	1979	13,207	Continental	Belarus	13,207	3,021	4,8	6,896	3,024	5,541	6,394	3,969	4,809	6,478	1,357	0,854	0,595
93925	Borskiy	Nature Sanctuary or Partial Reserve	National	IV	Designated	1979	29,189	Continental	Belarus	29,185	5,213	8,498	12,867	3,109	4,868	6,54	4,092	4,908	6,694	1,169	0,717	0,474
93926	Bukchanskiy	Nature Sanctuary or Partial Reserve	National	IV	Designated	1979	47,953	Continental	Belarus	47,953	9,663	19,474	27,831	1,842	4,778	5,008	4,028	4,843	6,685	0,809	0,401	0,281
93927	Velikoe Boloto	Nature Sanctuary or Partial Reserve	National	IV	Designated	1979	5,295	Boreal	Belarus	5,296	19,819	44,747	83,104	3,624	7,772	8,626	4,267	5,273	6,9	0,131	0,058	0,031
93928	Denisovichskiy	Nature Sanctuary or Partial Reserve	National	IV	Designated	1979	12,223	Boreal	Belarus	12,223	4,126	6,37	10,008	4,595	8,714	10,1	4,174	5,117	6,787	0,956	0,619	0,394
93929	Dubatovskoe	Nature Sanctuary or Partial Reserve	National	IV	Designated	1979	10,412	Boreal	Belarus	10,412	2,541	4,339	7,586	3,805	8,912	10,411	4,099	4,995	6,687	1,433	0,839	0,48
93930	Elovskiy	Nature Sanctuary or Partial Reserve	National	IV	Designated	1979	11,043	Continental	Belarus	11,044	2,376	4,272	6,512	3,28	4,988	6,607	4,208	5,026	6,902	1,578	0,878	0,576
93931	Zabolotie	Nature Sanctuary or Partial Reserve	National	IV	Designated	1979	15,625	Boreal	Belarus	15,625	10,961	12,636	21,213	3,562	9,074	8,868	4,105	5,063	6,675	0,407	0,353	0,21
93932	Zapolskiy	Nature Sanctuary or Partial Reserve	National	IV	Designated	1979	26,476	Boreal	Belarus	7,963	3,629	6,553	10,657	3,553	7,821	8,951	4,167	5,191	6,802	0,877	0,486	0,299
93932	Zapolskiy	Nature Sanctuary or Partial Reserve	National	IV	Designated	1979	26,476	Continental	Belarus	18,451	4,922	7,132	9,565	3,309	6,873	7,112	3,623	4,52	5,871	0,985	0,68	0,507
93934	Lonno	Nature Sanctuary or Partial Reserve	National	IV	Designated	1979	3,905	Boreal	Belarus	3,905	5,776	4,368	11,604	3,457	7,818	8,518	4,33	5,293	7	0,386	0,51	0,192
93935	Matsevichskoe	Nature Sanctuary or Partial Reserve	National	IV	Designated	1979	10,225	Continental	Belarus	10,225	3,418	4,595	6,502	3,395	6,89	7,122	3,63	4,526	5,888	1,056	0,785	0,555
93936	Moshno	Nature Sanctuary or Partial Reserve	National	IV	Designated	1979	2,828	Boreal	Belarus	2,828	7,439	10,376	15,556	3,518	8,084	9,038	4,188	5,21	6,809	0,255	0,183	0,122
93937	Omeliyanovskiy	Nature Sanctuary or Partial Reserve	National	IV	Designated	1979	23,581	Boreal	Belarus	22,084	8,842	14,5	21,288	3,386	6,84	7,044	3,679	4,566	5,972	0,6	0,366	0,249
93937	Omeliyanovskiy	Nature Sanctuary or Partial Reserve	National	IV	Designated	1979	23,581	Continental	Belarus	1,498	7,848	13,106	18,656	3,435	6,848	7,053	3,667	4,555	5,955	0,176	0,105	0,074
93938	Falichskiy Mokh	Nature Sanctuary or Partial Reserve	National	IV	Designated	1979	14,846	Continental	Belarus	14,845	3,388	4,845	6,706	3,403	6,601	6,867	3,798	4,671	6,164	1,283	0,897	0,648
93939	Fomino	Nature Sanctuary or Partial Reserve	National	IV	Designated	1979	4,385	Boreal	Belarus	4,385	2,728	4,925	8,061	3,625	7,738	9,186	4,262	5,269	6,899	0,866	0,48	0,293
93940	Chernevskiy	Nature Sanctuary or Partial Reserve	National	IV	Designated	1979	10,245	Boreal	Belarus	10,245	3,204	4,704	6,72	4,094	8,219	8,522	4,056	4,966	6,568	1,127	0,768	0,537
93941	Chirkovichskiy	Nature Sanctuary or Partial Reserve	National	IV	Designated	1979	5,339	Continental	Belarus	5,339	6,405	12,15	17,469	2,854	5,786	6,318	4,164	4,988	6,82	0,407	0,215	0,149
93942	Chistik	Nature Sanctuary or Partial Reserve	National	IV	Designated	1979	6,365	Boreal	Belarus	6,365	5,012	7,826	11,684	3,405	8,051	8,932	4,198	5,216	6,835	0,568	0,364	0,244
93943	Ykhnovichskiy	Nature Sanctuary or Partial Reserve	National	IV	Designated	1979	13,899	Boreal	Belarus	13,899	4,366	7,303	11,337	3,621	7,786	9,293	4,22	5,237	6,838	0,964	0,576	0,371
93944	Beloe	Nature Sanctuary or Partial Reserve	National	IV	Designated	1979	4,302	Boreal	Belarus	4,303	1,17	1,99	3,351	4,632	9,014	9,872	4,255	5,204	6,908	2,001	1,176	0,698
93933	Kopysh	Nature Sanctuary or Partial Reserve	National	IV	Designated	1979	9,391	Continental	Belarus	9,391	3,244	4,847	6,706	3,298	6,858	7,088	3,631	4,528	5,88	1,066	0,713	0,516
93919	Boloto Mokh	Nature Sanctuary or Partial Reserve	National	IV	Designated	1981	43,214	Boreal	Belarus	43,215	5,507	8,001	13,517	3,783	8,626	8,997	4,123	5,089	6,674	1,347	0,927	0,549
93920	Korytenskiy Mokh	Nature Sanctuary or Partial Reserve	National	IV	Designated	1981	11,514	Boreal	Belarus	11,514	3,593	6,418	10,18	3,908	8,261	9,145	4,171	5,199	6,768	1,066	0,597	0,376
93921	Cheremshitsa	Nature Sanctuary or Partial Reserve	National	IV	Designated	1981	68,395	Boreal	Belarus	68,395	2,156	3,13	4,65	4,372	9,385	10,32	4,406	5,303	7,21	4,328	2,981	2,007
93922	Antonovo	Nature Sanctuary or Partial Reserve	National	IV	Designated	1983	1,239	Boreal	Belarus	1,239	0,777	1,251	1,956	4,932	9,281	10,323	3,885	4,789	6,327	1,616	1,004	0,642
93901	Ustie Lani	Nature Sanctuary or Partial Reserve	National	IV	Designated	1985	5,64	Continental	Belarus	5,64	7,041	15,296	23,528	1,54	4,674	4,704	3,924	4,73	6,461	0,381	0,175	0,114
62863	Mozirskie Ovragi	Nature Sanctuary or Partial Reserve	National	IV	Designated	1986	20,536	Continental	Belarus	20,536	0,344	0,638	0,9	2,088	5,573	5,718	4,018	4,837	6,646	14,865	8,015	5,682
93890	Kaykovskiy	Nature Sanctuary or Partial Reserve	National	IV	Designated	1986	12,734	Continental	Belarus	12,734	2,341	2,966	4,094	4,02	8,345	8,592	3,788	4,664	6,162	1,72	1,358	0,984
93897	Ruzhanskaya Pushcha	Nature Sanctuary or Partial Reserve	National	IV	Designated	1986	28,492	Continental	Belarus	28,492	1	1,325	2,106	4,299	7,258	7,967	4,402	5,256	7,28	6,023	4,546	2,86
93888	Buda-Koshelevskiy	Nature Sanctuary or Partial Reserve	National	IV	Designated	1988	141,295	Continental	Belarus	141,297	2,224	3,549	5,028	3,215	6,243	6,8	3,992	4,866	6,538	6,031	3,779	2,668
93898	Selyakhi	Nature Sanctuary or Partial Reserve	National	IV	Designated	1988	3,44	Continental	Belarus	3,44	1,702	3,21	4,832	3,414	5,701	5,704	3,807	4,678	6,275	1,23	0,652	0,433
61515	Ozery	Nature Sanctuary or Partial Reserve	National	IV	Designated	1990	261,33	Continental	Belarus	261,336	2,929	3,864	5,911	4,139	7,398	8,191	4,553	5,4	7,494	6,228	4,721	3,086
93889	Dokudovskiy	Nature Sanctuary or Partial Reserve	National	IV	Designated	1990	22,635	Continental	Belarus	22,635	5,133	5,819	9,26	3,421	6,626	7,528	4,388	5,221	7,216	1,046	0,923	0,58
93894	Nizovie Slychi	Nature Sanctuary or Partial Reserve	National	IV	Designated	1990	89,849	Continental	Belarus	89,849	5,045	9,419	13,494	1,525	4,719	4,762	3,825	4,634	6,289	2,12	1,136	0,793
93891	Nekasetskiy	Nature Sanctuary or Partial Reserve	National	IV	Designated	1991	1,573	Boreal	Belarus	1,573	1,124	1,531	2,174	4,788	9,36	10,312	4,477	5,387	7,337	1,259	0,924	0,651
93892	Pasynki	Nature Sanctuary or Partial Reserve	National	IV	Designated	1991	3,008	Boreal	Belarus	3,008	0,663	0,997	1,525	4,369	9,367	10,251	4,488	5,396	7,341	2,952	1,963	1,283
93893	Rudakovo	Nature Sanctuary or Partial Reserve	National	IV	Designated	1991	5,275	Boreal	Belarus	5,275	0,861	1,122	1,532	4,987	9,662	10,349	4,479	5,39	7,335	3,01	2,31	1,692
93896	Nizovie Yaseldy	Nature Sanctuary or Partial Reserve	National	IV	Designated	1991	77,305	Continental	Belarus	77,305	6,048	11,59	16,95	1,672	4,825	4,858	4,171	4,983	6,854	1,64	0,856	0,585
93900	Sporovskiy	Nature Sanctuary or Partial Reserve	National	IV	Designated	1991	125,243	Continental	Belarus	125,241	5,569	9,014	14,239	3,37	5,044	6,522	4,35	5,203	7,207	2,268	1,401	0,887
62853	Selyava	Nature Sanctuary or Partial Reserve	National	IV	Designated	1993	192,176	Boreal	Belarus	191,653	3,007	4,485	6,649	4,326	8,701	9,954	3,99	4,977	6,49	5,195	3,483	2,349
101859	Prostyr	Nature Sanctuary or Partial Reserve	National	IV	Designated	1994	24,975	Continental	Belarus	24,932	7,891	17,332	22,415	1,983	4,67	4,974	4,206	5,02	6,939	0,714	0,325	0,251
101858	Novogrudskiy	Nature Sanctuary or Partial Reserve	National	IV	Designated	1994	16,934	Continental	Belarus	16,934	1,099	1,428	2,133	5,204	10,053	9,764	4,201	5,094	6,896	4,225	3,252	2,177
101857	Medukhovo	Nature Sanctuary or Partial Reserve	National	IV	Designated	1996	13,106	Continental	Belarus	13,106	0,599	1,062	1,786	4,242	7,179	7,954	4,425	5,281	7,348	6,82	3,846	2,287
101860	Tyrvovichi	Nature Sanctuary or Partial Reserve	National	IV	Designated	1996	13,904	Continental	Belarus	13,904	3,771	7,524	11,154	1,77	4,467	4,758	4,284	5,081	7,058	1,116	0,559	0,377
101861	Zvonets	Nature Sanctuary or Partial Reserve	National	IV	Designated	1996	104,448	Continental	Belarus	104,448	2,8	5,087	6,283	3,095	5,74	6,219	4,486	5,286	7,446	4,119	2,267	1,835
145842	Borki	Nature Sanctuary or Partial Reserve	National	IV	Designated	NA	19,138	Continental	Belarus	19,141	6,55	9,254	14,562	3,165	6,223	6,787	4,334	5,161	7,085	0,754	0,533	0,339
145844	Buslauka	Nature Sanctuary or Partial Reserve	National	IV	Designated	NA	61,736	Continental	Belarus	61,759	2,181	3,429	5,672	3,223	5,603	6,714	4,222	5,07	6,997	4,066	2,586	1,563
145845	Vydranka	Nature Sanctuary or Partial Reserve	National	IV	Designated	NA	24,684	Continental	Belarus	24,685	3,561	4,576	7,043	2,972	5,386	6,427	3,841	4,691	6,338	1,574	1,225	0,796
145848	Gysak	Nature Sanctuary or Partial Reserve	National	IV	Designated	NA	64,113	Continental	Belarus	64,113	3,92	6,946	9,424	2,383	5,547	5,502	3,919	4,784	6,481	2,305	1,301	0,959
145850	Zvanets	Nature Sanctuary or Partial Reserve	National	IV	Designated	NA	113,21	Continental	Belarus	113,203	5,956	10,485	15,085	2,29	5,064	5,542	4,252	5,098	7,063	2,016	1,145	0,796
145854	Lykava	Nature Sanctuary or Partial Reserve	National	IV	Designated	NA	18,717	Continental	Belarus	18,716	2,795	4,399	5,412	2,392	5,507	5,829	3,972	4,829	6,586	1,747	1,11	0,902
145864	Tserabyazhova-Kaladnyanski	Nature Sanctuary or Partial Reserve	National	IV	Designated	NA	39,519	Continental	Belarus	39,407	2,616	5,162	7,602	2,024	4,563	4,847	4,298	5,089	7,099	2,708	1,372	0,932
145866	Lipsk	Nature Sanctuary or Partial Reserve	National	IV	Designated	NA	14,158	Continental	Belarus	14,158	5,74	8,776	15,42	3,04	6,268	7,141	4,371	5,205	7,163	0,74	0,484	0,275
145867	Yastrabel	Nature Sanctuary or Partial Reserve	National	IV	Designated	NA	81,69	Continental	Belarus	81,69	6,81	13,668	20,632	1,708	4,671	4,736	4,172	4,974	6,867	1,498	0,746	0,494
145915	Babinavitski	Nature Sanctuary or Partial Reserve	National	IV	Designated	NA	122,687	Boreal	Belarus	122,688	2,549	4,278	6,762	3,984	8,955	9,141	4,15	5,171	6,755	4,903	2,922	1,848
146286	Krasnaslabodski	Nature Sanctuary or Partial Reserve	National	IV	Designated	NA	9,201	Continental	Belarus	9,2	6,305	10,422	14,485	3,06	4,845	6,511	4,036	4,845	6,604	0,543	0,328	0,236
146287	Berastavitski	Nature Sanctuary or Partial Reserve	National	IV	Designated	NA	83,641	Continental	Belarus	83,62	1,429	1,622	2,708	3,978	7,283	7,439	4,265	5,103	7,01	7,221	6,361	3,81
146289	Paytrevichy	Nature Sanctuary or Partial Reserve	National	IV	Designated	NA	168,756	Continental	Belarus	168,756	0,744	1,13	1,871	4,083	6,928	7,936	4,415	5,256	7,293	19,702	12,972	7,834
146290	Medukhova	Nature Sanctuary or Partial Reserve	National	IV	Designated	NA	5,392	Continental	Belarus	5,392	0,416	0,658	1,099	4,343	8,008	8,055	4,436	5,29	7,341	6,298	3,982	2,384
146291	Krakotka	Nature Sanctuary or Partial Reserve	National	IV	Designated	NA	53,283	Continental	Belarus	53,283	1,062	1,532	2,465	4,098	7,279	7,945	4,405	5,251	7,295	7,756	5,376	3,341
146292	Porazauski	Nature Sanctuary or Partial Reserve	National	IV	Designated	NA	88,053	Continental	Belarus	88,046	1,754	2,466	3,94	3,335	7,219	7,145	4,124	4,97	6,788	6,036	4,294	2,687
146293	Spuschanski	Nature Sanctuary or Partial Reserve	National	IV	Designated	NA	33,553	Continental	Belarus	33,547	1,718	2,696	4,486	4,118	7,32	8,031	4,676	5,512	7,743	3,804	2,424	1,457
146294	Navagrudski	Nature Sanctuary or Partial Reserve	National	IV	Designated	NA	14,565	Continental	Belarus	14,565	0,662	0,977	1,576	4,497	9,877	9,792	4,192	5,082	6,869	6,505	4,408	2,732
146295	Tyrvovichy	Nature Sanctuary or Partial Reserve	National	IV	Designated	NA	6,337	Continental	Belarus	6,337	4,522	8,903	13,601	1,788	4,652	4,766	4,286	5,084	7,061	0,628	0,319	0,209
146296	Byarozauski	Nature Sanctuary or Partial Reserve	National	IV	Designated	NA	42,452	Continental	Belarus	42,452	3,019	2,974	4,529	3,237	6,503	7,508	4,299	5,14	7,068	2,435	2,472	1,623
146298	Kanvelischski	Nature Sanctuary or Partial Reserve	National	IV	Designated	NA	69,141	Continental	Belarus	67,01	1,518	2,066	3,068	4,072	10,643	9,249	4,221	5,128	6,918	6,085	4,471	3,011
146299	Galvschanski	Nature Sanctuary or Partial Reserve	National	IV	Designated	NA	75,719	Boreal	Belarus	75,719	0,712	1,147	1,536	6,238	11,559	11,071	4,043	5,004	6,589	13,79	8,56	6,392
146300	Kemelischski	Nature Sanctuary or Partial Reserve	National	IV	Designated	NA	114,428	Boreal	Belarus	114,324	1,164	1,753	2,718	3,373	8,416	8,439	3,958	4,904	6,454	10,365	6,882	4,439
146307	Chervenski	Nature Sanctuary or Partial Reserve	National	IV	Designated	NA	12,714	Boreal	Belarus	10,972	3,341	4,937	6,92	3,227	7,734	7,12	3,759	4,65	6,094	1,119	0,757	0,54
146307	Chervenski	Nature Sanctuary or Partial Reserve	National	IV	Designated	NA	12,714	Continental	Belarus	1,742	5,014	5,559	6,687	3,369	7,757	7,127	3,731	4,621	6,047	0,297	0,268	0,223
146308	Dubauski Kaskad azer	Nature Sanctuary or Partial Reserve	National	IV	Designated	NA	69,718	Continental	Belarus	69,722	2,2	3,152	4,631	3,24	6,718	6,965	4,117	4,975	6,702	4,283	2,989	2,035
146309	Vydrytsa	Nature Sanctuary or Partial Reserve	National	IV	Designated	NA	153,183	Continental	Belarus	153,183	4,012	6,236	9,028	2,788	6,153	6,777	4,159	4,996	6,796	3,481	2,24	1,547
146310	Pryborski	Nature Sanctuary or Partial Reserve	National	IV	Designated	NA	56,712	Boreal	Belarus	56,712	2,054	3,349	4,535	3,12	7,01	7,47	3,92	4,837	6,39	4,137	2,537	1,874
146311	Pankauski	Nature Sanctuary or Partial Reserve	National	IV	Designated	NA	65,685	Boreal	Belarus	65,685	2,655	5,054	6,828	3,158	7,324	7,711	3,975	4,894	6,515	3,444	1,809	1,339
146312	Asintorf	Nature Sanctuary or Partial Reserve	National	IV	Designated	NA	84,43	Boreal	Belarus	84,43	2,527	4,027	6,055	4,135	9,119	9,98	4,093	5,111	6,648	4,103	2,575	1,712
146314	Rasnenski	Nature Sanctuary or Partial Reserve	National	IV	Designated	NA	17,916	Boreal	Belarus	17,916	1,625	2,835	4,211	4,35	8,364	9,974	3,85	4,798	6,267	2,939	1,685	1,134
146315	Galubitskaya Puschcha	Nature Sanctuary or Partial Reserve	National	IV	Designated	NA	56,342	Boreal	Belarus	56,352	3,918	5,649	8,605	4,358	9,013	9,895	4,187	5,13	6,8	2,162	1,499	0,984
146316	Chyrvony Bor	Nature Sanctuary or Partial Reserve	National	IV	Designated	NA	334,271	Boreal	Belarus	333,675	2,169	3,591	5,834	3,649	7,833	9,253	4,231	5,245	6,853	9,503	5,74	3,533
146318	Narachanski	Nature Sanctuary or Partial Reserve	National	IV	Designated	NA	139,035	Boreal	Belarus	139,035	2,592	4,016	6,432	3,89	9,388	10,278	4,434	5,335	7,261	5,133	3,313	2,069
146603	Sin'sch	Nature Sanctuary or Partial Reserve	National	IV	Designated	NA	110,051	Boreal	Belarus	109,482	2,274	4,016	6,427	3,485	7,671	9,048	4,215	5,224	6,822	5,192	2,94	1,837
146604	Strechna	Nature Sanctuary or Partial Reserve	National	IV	Designated	NA	66,196	Boreal	Belarus	66,194	5,955	9,119	15,265	3,811	8,337	8,466	4,169	5,112	6,752	1,542	1,007	0,601
146605	Servats	Nature Sanctuary or Partial Reserve	National	IV	Designated	NA	16,183	Boreal	Belarus	16,183	3,022	4,28	6,087	5,006	9,331	10,715	4,2	5,135	6,822	1,502	1,061	0,746
146606	Snudy	Nature Sanctuary or Partial Reserve	National	IV	Designated	NA	22,55	Boreal	Belarus	22,55	3,327	4,922	8,099	3,122	9,015	9,031	4,218	5,194	6,854	1,611	1,089	0,662
146607	Zhodzischkauski	Nature Sanctuary or Partial Reserve	National	IV	Designated	NA	143,372	Boreal	Belarus	143,372	1,533	2,43	3,892	3,762	8,832	9,138	4,149	5,039	6,771	8,813	5,56	3,471
146608	Verkhnevilenski	Nature Sanctuary or Partial Reserve	National	IV	Designated	NA	16,391	Boreal	Belarus	16,391	3,382	3,897	5,713	4,724	9,168	10,154	4,098	5,028	6,679	1,351	1,172	0,8
146609	Voranauski	Nature Sanctuary or Partial Reserve	National	IV	Designated	NA	37,524	Continental	Belarus	37,524	1,047	1,664	2,748	3,695	7,878	7,766	4,371	5,241	7,169	6,602	4,154	2,515
146610	Baukaviski	Nature Sanctuary or Partial Reserve	National	IV	Designated	NA	229,243	Continental	Belarus	229,241	0,857	1,102	1,803	4,316	7,215	8,139	4,353	5,2	7,19	19,935	15,503	9,476
1645	Telekhanskoye	Hunting Reserve	National	Not Reported	Designated	1977	109,132	Continental	Belarus	109,132	2,714	4,578	7,273	3,328	4,908	6,591	4,449	5,283	7,337	4,343	2,575	1,621
198311	Sporovsky Biological Reserve	Ramsar Site, Wetland of International Importance	International	Not Reported	Designated	1999	73,924	Continental	Belarus	73,924	8,223	11,68	18,261	3,279	5,255	6,491	4,318	5,17	7,165	1,18	0,831	0,531
900563	Mid-Pripyat State Landscape Zakaznik	Ramsar Site, Wetland of International Importance	International	Not Reported	Designated	2001	733,577	Continental	Belarus	733,573	6,782	13,509	20,434	1,599	4,659	4,744	4,075	4,879	6,704	4,506	2,262	1,496
900564	Olmany Mires Zakaznik	Ramsar Site, Wetland of International Importance	International	Not Reported	Designated	2001	907,692	Continental	Belarus	907,444	7,346	14,51	22,487	1,923	4,594	4,866	4,066	4,884	6,735	4,627	2,343	1,512
900759	Kotra	Ramsar Site, Wetland of International Importance	International	Not Reported	Designated	2002	86,676	Continental	Belarus	86,024	5,72	8,044	12,775	3,861	6,868	8,008	4,484	5,338	7,368	1,83	1,301	0,819
900762	Zvanets	Ramsar Site, Wetland of International Importance	International	Not Reported	Designated	2002	58,971	Continental	Belarus	58,976	6,116	11,524	16,928	2,359	5,26	6,22	4,195	5,039	6,972	1,417	0,752	0,512
902885	Prostyr	Ramsar Site, Wetland of International Importance	International	Not Reported	Designated	2005	46,71	Continental	Belarus	46,692	10,026	20,706	31,207	1,994	4,657	4,963	4,263	5,065	7,023	0,769	0,372	0,247
555542684	Berezinsky Biosphere Reserve	Ramsar Site, Wetland of International Importance	International	Not Reported	Designated	2010	491,362	Boreal	Belarus	491,362	1,933	3,032	4,544	4,094	8,458	8,526	4,015	4,977	6,532	12,94	8,249	5,504
555558382	Duleby Islands-Zaozerye	Ramsar Site, Wetland of International Importance	International	Not Reported	Designated	2012	261,8	Boreal	Belarus	261,8	4,926	6,958	9,615	4,11	7,967	8,083	4,098	4,993	6,661	3,706	2,624	1,899
555558383	Morochno	Ramsar Site, Wetland of International Importance	International	Not Reported	Designated	2012	20,804	Continental	Belarus	20,697	3,511	6,938	10,704	1,993	4,557	4,824	4,303	5,092	7,099	1,462	0,74	0,48
555558384	Stary Zhaden	Ramsar Site, Wetland of International Importance	International	Not Reported	Designated	2012	164,991	Continental	Belarus	164,993	9,075	18,166	27,562	1,845	4,579	4,748	3,898	4,718	6,447	1,597	0,798	0,526
555592563	Pripyatsky National Park	Ramsar Site, Wetland of International Importance	International	Not Reported	Designated	2013	232,667	Continental	Belarus	232,665	4,076	8,199	11,585	1,6	4,932	5,026	3,899	4,703	6,432	4,223	2,099	1,486
555592577	Kozyansky	Ramsar Site, Wetland of International Importance	International	Not Reported	Designated	2013	47,297	Boreal	Belarus	47,296	2,975	4,338	6,65	3,237	7,476	7,932	4,326	5,29	7,034	2,608	1,789	1,167
555558385	Vigonoshchanskoe	Ramsar Site, Wetland of International Importance	International	Not Reported	Designated	2013	162,991	Continental	Belarus	162,994	3,522	5,18	8,508	3,159	5,081	6,551	4,361	5,216	7,208	4,09	2,781	1,693
555624129	Vydritsa	Ramsar Site, Wetland of International Importance	International	Not Reported	Designated	2013	212,758	Boreal	Belarus	212,758	1,165	1,848	2,844	4,651	8,726	10,084	4,222	5,235	6,862	14,128	8,906	5,787
555587199	Vileity	Ramsar Site, Wetland of International Importance	International	Not Reported	Designated	2014	70,594	Boreal	Belarus	70,27	2,642	3,786	6,241	3,757	9,65	10,208	4,182	5,119	6,819	3,58	2,498	1,516
555624177	Dnieper River Floodplain	Ramsar Site, Wetland of International Importance	International	Not Reported	Designated	2014	254,889	Continental	Belarus	253,97	2,963	6,441	8,667	2,72	5,838	6,607	4,892	5,633	8,202	6,069	2,792	2,075
555624183	Servech	Ramsar Site, Wetland of International Importance	International	Not Reported	Designated	2014	78,543	Boreal	Belarus	78,542	4,097	6,632	11,366	4,738	9,347	10,138	4,253	5,173	6,923	2,441	1,508	0,88
555624192	Drozbitka-Svina	Ramsar Site, Wetland of International Importance	International	Not Reported	Designated	2014	67,076	Boreal	Belarus	67,076	4,479	6,785	11,054	3,231	7,62	8,476	4,303	5,272	6,976	2,063	1,362	0,836
555624197	Golubickaya Puscha	Ramsar Site, Wetland of International Importance	International	Not Reported	Designated	2014	133,525	Boreal	Belarus	133,527	3,122	4,423	6,858	4,553	9,042	9,946	4,157	5,098	6,754	4,176	2,948	1,901
555624313	Polesye Valley of River Bug	Ramsar Site, Wetland of International Importance	International	Not Reported	Designated	2014	224,885	Continental	Belarus	224,218	2,646	4,686	6,982	2,478	5,608	5,725	3,785	4,655	6,242	6,386	3,606	2,42
555624193	Iput River Floodplain	Ramsar Site, Wetland of International Importance	International	Not Reported	Designated	2015	35,242	Continental	Belarus	35,241	2,499	4,747	6,964	2,877	6,31	6,737	4,253	5,082	6,996	2,68	1,411	0,962
555624194	Dikoe Fen Mire	Ramsar Site, Wetland of International Importance	International	Not Reported	Designated	2015	28,45	Continental	Belarus	28,449	4,419	7,523	12,426	3,264	5,828	6,905	4,014	4,861	6,619	1,362	0,8	0,484
555624198	Podvelikiy Moh	Ramsar Site, Wetland of International Importance	International	Not Reported	Designated	2015	87,258	Continental	Belarus	87,256	6,735	10,715	16,691	3,167	6,204	6,774	4,319	5,145	7,061	1,565	0,984	0,631
555624199	Svislochsko-Berezinskiy	Ramsar Site, Wetland of International Importance	International	Not Reported	Designated	2015	183,591	Continental	Belarus	183,59	3,196	5,058	7,461	3,466	7,027	7,34	3,994	4,862	6,475	4,784	3,023	2,049
555719106	Lelchitskaya Ubort	Emerald Network	Regional	Not Reported	Designated	NA	40,624	Continental	Belarus	40,624	5,712	12,128	19,046	1,632	4,899	5,299	4,002	4,802	6,638	1,259	0,593	0,378
555719107	Lesnoye	Emerald Network	Regional	Not Reported	Designated	NA	76,551	Boreal	Belarus	76,551	6,082	8,834	13,516	3,705	9,3	10,119	4,126	5,071	6,703	1,623	1,118	0,73
555719108	Manchitsy	Emerald Network	Regional	Not Reported	Designated	NA	5,599	Continental	Belarus	5,599	5,626	11,787	18,02	1,623	5,108	5,268	3,988	4,794	6,608	0,475	0,227	0,148
555719109	Naroch-Uzlyanka	Emerald Network	Regional	Not Reported	Designated	NA	45,015	Boreal	Belarus	45,015	4,834	7,368	10,194	3,788	8,87	9,065	4,157	5,046	6,784	1,566	1,028	0,743
555719111	Sho Lake	Emerald Network	Regional	Not Reported	Designated	NA	27,924	Boreal	Belarus	27,924	2,328	3,636	5,751	4,553	8,909	9,836	4,259	5,21	6,916	2,561	1,64	1,037
555719112	Orekhovka	Emerald Network	Regional	Not Reported	Designated	NA	3,463	Boreal	Belarus	2,596	7,117	7,692	10,804	4,121	7,947	8,058	4,125	5,018	6,706	0,255	0,236	0,168
555719113	Dnepr Floodplain	Emerald Network	Regional	Not Reported	Designated	NA	6,761	Continental	Belarus	6,746	0,766	1,54	1,999	3,391	5,892	6,722	4,591	5,364	7,638	3,826	1,903	1,466
555719114	Prilepskiy	Emerald Network	Regional	Not Reported	Designated	NA	34,154	Boreal	Belarus	34,154	1,516	2,093	3,108	5,193	10,957	10,499	3,881	4,776	6,296	4,35	3,151	2,122
555719115	Ross-Nioman	Emerald Network	Regional	Not Reported	Designated	NA	12,736	Continental	Belarus	12,736	2,852	3,703	5,947	4,281	9,34	8,548	4,595	5,417	7,622	1,412	1,087	0,677
555719116	Setishche	Emerald Network	Regional	Not Reported	Designated	NA	5,702	Continental	Belarus	5,702	3,203	5,122	7,176	3,345	6,972	7,286	3,885	4,765	6,292	0,841	0,526	0,375
555719130	Pridvinye	Emerald Network	Regional	Not Reported	Designated	NA	3,163	Boreal	Belarus	3,163	4,05	5,478	8,016	3,409	7,871	8,797	4,193	5,202	6,794	0,496	0,366	0,25
555719131	Velikiy Mokh Yukhovichskiy	Emerald Network	Regional	Not Reported	Designated	NA	8,826	Boreal	Belarus	8,826	5,674	9,156	12,78	3,629	7,698	9,241	4,246	5,255	6,878	0,591	0,366	0,262
555719132	Dubovoye Bog	Emerald Network	Regional	Not Reported	Designated	NA	112,381	Boreal	Belarus	112,382	4,83	7,508	10,994	4,997	8,8	10,399	4,171	5,117	6,778	2,477	1,593	1,088
555719133	Gusak	Emerald Network	Regional	Not Reported	Designated	NA	26,434	Continental	Belarus	26,434	2,704	4,601	6,77	2,439	5,573	5,826	3,891	4,758	6,433	2,146	1,261	0,857
555719134	Golubye Ozyora	Emerald Network	Regional	Not Reported	Designated	NA	7,768	Boreal	Belarus	7,768	1,61	2,284	3,19	3,734	8,765	9,049	4,084	4,981	6,648	1,953	1,377	0,986
555719135	Beloye Lake (Azino)	Emerald Network	Regional	Not Reported	Designated	NA	1,071	Boreal	Belarus	1,071	3,934	5,827	8,725	3,369	7,579	8,009	4,325	5,285	6,986	0,297	0,2	0,134
555719136	Dubatovskoye	Emerald Network	Regional	Not Reported	Designated	NA	2,678	Boreal	Belarus	2,678	70,349	88,463	110,216	3,746	8,579	8,973	4,119	5,012	6,713	0,026	0,021	0,017
555719137	Yelovskiy	Emerald Network	Regional	Not Reported	Designated	NA	2,512	Continental	Belarus	2,511	4,44	7,122	10,748	3,3	4,999	6,624	4,206	5,023	6,9	0,403	0,251	0,166
555719138	Korytenskiy Mokh	Emerald Network	Regional	Not Reported	Designated	NA	5,126	Boreal	Belarus	5,127	2,937	5,137	7,458	3,929	8,342	9,16	4,174	5,199	6,778	0,87	0,497	0,343
555719139	Lonno	Emerald Network	Regional	Not Reported	Designated	NA	2,062	Boreal	Belarus	2,062	39,271	26,694	40,622	3,48	7,842	8,527	4,319	5,28	6,993	0,041	0,061	0,04
555719143	Vyshedskaya Nizina	Emerald Network	Regional	Not Reported	Designated	NA	26,418	Boreal	Belarus	26,418	0,893	1,641	2,612	4,44	8,782	9,834	4,137	5,169	6,726	6,495	3,534	2,22
555719145	Mitskevichskiy	Emerald Network	Regional	Not Reported	Designated	NA	30,327	Boreal	Belarus	30,327	1,572	2,604	4,142	3,991	9,661	10,589	3,998	4,891	6,519	3,953	2,386	1,5
555719146	Checherskiy	Emerald Network	Regional	Not Reported	Designated	NA	27,581	Continental	Belarus	27,579	2,367	3,703	4,633	3,341	6,694	7,343	3,963	4,853	6,495	2,503	1,6	1,279
555719147	Beloye	Emerald Network	Regional	Not Reported	Designated	NA	4,841	Boreal	Belarus	4,841	2,356	3,898	6,535	4,545	8,899	9,831	4,269	5,225	6,932	1,054	0,637	0,38
555719148	Chiortovo Boloto	Emerald Network	Regional	Not Reported	Designated	NA	28,04	Continental	Belarus	28,039	4,625	5,206	7,923	2,627	5,905	7,916	4,421	5,279	7,26	1,292	1,148	0,754
555719150	Nioman River Valley	Emerald Network	Regional	Not Reported	Designated	NA	444,214	Continental	Belarus	444,22	2,923	4,138	6,473	3,345	6,628	7,273	4,3	5,143	7,069	8,136	5,747	3,674
555719151	Pronya River Valley	Emerald Network	Regional	Not Reported	Designated	NA	72,557	Boreal	Belarus	72,557	1,607	2,82	4,057	3,412	7,15	7,585	3,838	4,755	6,254	5,981	3,408	2,369
555719152	Ubort River Valley	Emerald Network	Regional	Not Reported	Designated	NA	36,035	Continental	Belarus	35,991	4,096	8,813	13,381	1,648	4,887	5,245	3,997	4,799	6,631	1,653	0,768	0,506
555719153	Uzhitsa River	Emerald Network	Regional	Not Reported	Designated	NA	25,813	Boreal	Belarus	25,813	3,268	5,093	7,998	3,46	8,14	8,72	4,065	5,059	6,579	1,754	1,126	0,717
555719154	Yelenka	Emerald Network	Regional	Not Reported	Designated	NA	57,753	Boreal	Belarus	57,753	2,245	3,146	4,725	4,093	8,57	10,124	4,139	5,07	6,72	3,82	2,726	1,815
555719155	Omgovichskiy	Emerald Network	Regional	Not Reported	Designated	NA	25,973	Continental	Belarus	25,972	5,426	9,357	14,261	3,37	6,496	6,905	3,67	4,559	5,964	1,06	0,615	0,403
555719156	Besed' River Valley	Emerald Network	Regional	Not Reported	Designated	NA	8,099	Boreal	Belarus	8,099	3,358	6,422	7,764	3,016	7,058	7,645	3,958	4,875	6,488	0,956	0,5	0,414
555719157	Neshcherdo	Emerald Network	Regional	Not Reported	Designated	NA	66,187	Boreal	Belarus	66,187	2,144	3,814	5,718	3,542	7,599	9,114	4,267	5,264	6,904	4,282	2,407	1,605
555719158	Bog Forest Complex in Krivinka River Valley	Emerald Network	Regional	Not Reported	Designated	NA	11,173	Boreal	Belarus	11,173	4,894	7,823	10,867	3,738	8,425	9,687	4,223	5,214	6,874	0,771	0,482	0,347
555719159	Nishcha River	Emerald Network	Regional	Not Reported	Designated	NA	24,045	Boreal	Belarus	24,045	3,12	4,453	6,603	3,408	7,595	8,145	4,29	5,266	6,935	1,773	1,243	0,838
555719161	Bog Forest Area "Ushlovskoye - Bely Ostrov - Esmonovskiy Mokh"	Emerald Network	Regional	Not Reported	Designated	NA	89,534	Boreal	Belarus	89,534	3,439	5,449	7,763	4,276	8,552	10,236	4,084	5,009	6,623	3,105	1,959	1,375
555719162	Vikhra River	Emerald Network	Regional	Not Reported	Designated	NA	14,107	Boreal	Belarus	14,072	1,286	2,189	3,353	3,982	7,97	9,776	3,983	4,95	6,486	3,291	1,934	1,262
555719163	Ovsyanka River Valley	Emerald Network	Regional	Not Reported	Designated	NA	26,065	Boreal	Belarus	26,065	3,607	6,497	9,962	3,576	7,255	8,764	4,132	5,155	6,726	1,597	0,887	0,578
555719164	Viliya River Valley	Emerald Network	Regional	Not Reported	Designated	NA	22,805	Boreal	Belarus	22,805	1,94	2,849	4,065	3,727	9,635	10,27	4,01	4,902	6,535	2,778	1,891	1,326
555719166	Zaborovskiy Mokh	Emerald Network	Regional	Not Reported	Designated	NA	14,456	Boreal	Belarus	14,456	4,18	7,527	12,586	3,549	7,815	8,647	4,285	5,258	6,928	1,026	0,57	0,341
555719168	Yanka	Emerald Network	Regional	Not Reported	Designated	NA	58,359	Boreal	Belarus	58,359	4,995	7,712	12,616	3,665	9,12	8,884	4,084	5,028	6,63	1,726	1,118	0,683
555719170	Belaya Rus	Emerald Network	Regional	Not Reported	Designated	NA	44,66	Boreal	Belarus	44,66	0,851	1,343	2,099	5,529	9,427	10,581	3,94	4,865	6,413	8,861	5,615	3,593
555719171	Vetkovskiy	Emerald Network	Regional	Not Reported	Designated	NA	14,423	Continental	Belarus	14,423	1,743	3,133	4,202	2,942	5,881	6,653	4,098	4,945	6,743	2,459	1,368	1,02
555719172	Treskovschina	Emerald Network	Regional	Not Reported	Designated	NA	7,324	Boreal	Belarus	7,324	0,649	1,033	1,531	5,769	11,087	10,979	3,93	4,824	6,383	4,705	2,956	1,995
555719173	Bytenskiy	Emerald Network	Regional	Not Reported	Designated	NA	22,419	Continental	Belarus	22,419	5,834	6,37	7,582	3,462	6,871	7,061	3,628	4,518	5,89	0,916	0,839	0,705
555719174	Cherikovskiy Reserve and Sozh River Valley	Emerald Network	Regional	Not Reported	Designated	NA	552,787	Boreal	Belarus	552,941	1,882	3,171	4,387	3,819	7,299	7,672	3,931	4,864	6,434	14,099	8,368	6,048
555719175	Luninskiy	Emerald Network	Regional	Not Reported	Designated	NA	93,462	Continental	Belarus	93,463	4,398	8,216	12,372	1,518	4,903	5,511	3,992	4,815	6,544	2,48	1,328	0,882
555719177	Strelskiy	Emerald Network	Regional	Not Reported	Designated	NA	138,414	Continental	Belarus	138,414	1,336	2,608	3,721	1,945	5,386	5,756	4,222	5,027	7,01	9,937	5,09	3,568
555719178	Topila Bog	Emerald Network	Regional	Not Reported	Designated	NA	256,636	Continental	Belarus	256,589	4,295	8,963	13,494	1,843	4,768	4,958	4,023	4,838	6,671	4,208	2,017	1,339
555719179	Vydrenka-Bobrovina	Emerald Network	Regional	Not Reported	Designated	NA	95,934	Continental	Belarus	95,934	4,861	6,705	9,436	1,823	5,288	5,396	3,897	4,744	6,43	2,274	1,648	1,171
555719181	Slonimskiy	Emerald Network	Regional	Not Reported	Designated	NA	9,218	Continental	Belarus	9,218	2,218	2,946	4,782	3,798	6,758	7,593	4,281	5,132	7,063	1,545	1,163	0,716
555719182	Stronga	Emerald Network	Regional	Not Reported	Designated	NA	94,92	Continental	Belarus	94,92	1,981	2,353	3,729	3,838	6,872	7,559	4,236	5,092	6,973	5,549	4,672	2,948
555719183	Babinovichskiy	Emerald Network	Regional	Not Reported	Designated	NA	23,603	Boreal	Belarus	23,603	1,921	3,373	5,457	3,977	9,027	9,875	4,139	5,163	6,732	2,854	1,625	1,005
555719184	Buda-Koshelyovskiy	Emerald Network	Regional	Not Reported	Designated	NA	7,581	Continental	Belarus	7,581	1,661	2,605	3,437	3,215	6	6,753	4,021	4,887	6,582	1,87	1,193	0,904
555719185	Yezerishche	Emerald Network	Regional	Not Reported	Designated	NA	17,332	Boreal	Belarus	17,332	2,571	4,817	7,559	3,426	7,824	8,836	4,058	5,081	6,598	1,827	0,975	0,621
555719186	Dolina Reki Oster	Emerald Network	Regional	Not Reported	Designated	NA	30,372	Boreal	Belarus	30,265	1,793	3,157	3,966	3,916	7,852	9,837	4,046	4,996	6,617	3,462	1,966	1,565
555719187	Drissa River	Emerald Network	Regional	Not Reported	Designated	NA	138	Boreal	Belarus	138	3,45	5,693	8,806	3,46	7,668	8,422	4,283	5,254	6,93	3,842	2,328	1,505
555719188	Losvido Lake	Emerald Network	Regional	Not Reported	Designated	NA	11,329	Boreal	Belarus	11,329	1,698	2,587	3,943	3,848	7,833	8,934	4,215	5,231	6,835	2,237	1,468	0,963
555719190	Surmino	Emerald Network	Regional	Not Reported	Designated	NA	22,939	Boreal	Belarus	22,939	3,269	5,811	7,745	3,586	7,973	8,953	4,094	5,117	6,66	1,653	0,93	0,698
555719191	Myortvoye Lake	Emerald Network	Regional	Not Reported	Designated	NA	1,681	Boreal	Belarus	1,681	3,446	5,534	8,782	3,755	8,962	9,166	4,06	4,959	6,617	0,425	0,264	0,167
555719192	Pizhevka Riverhead	Emerald Network	Regional	Not Reported	Designated	NA	19,808	Boreal	Belarus	19,808	2,148	3,414	5,361	3,744	7,97	8,682	4,2	5,209	6,801	2,338	1,471	0,937
555719193	Saryanka River	Emerald Network	Regional	Not Reported	Designated	NA	35,166	Boreal	Belarus	35,069	2,602	3,649	5,564	3,748	8,276	8,77	4,079	5,082	6,6	2,568	1,831	1,201
555719194	Svolna River	Emerald Network	Regional	Not Reported	Designated	NA	39,572	Boreal	Belarus	39,572	2,669	4,218	6,402	3,515	7,916	8,646	4,163	5,145	6,722	2,66	1,683	1,109
555719195	Schara Floodplain	Emerald Network	Regional	Not Reported	Designated	NA	13,269	Continental	Belarus	13,27	6,473	11,529	17,161	3,092	5,041	6,688	4,404	5,245	7,237	0,635	0,357	0,24
555719196	Lower Prypiats	Emerald Network	Regional	Not Reported	Designated	NA	64,578	Continental	Belarus	64,573	3,488	6,884	10,014	2,216	5,398	5,805	4,58	5,364	7,671	2,6	1,317	0,905
555719197	Marochna Swamp	Emerald Network	Regional	Not Reported	Designated	NA	47,829	Continental	Belarus	47,711	1,788	3,709	5,208	2,051	4,586	4,842	4,309	5,103	7,114	4,359	2,101	1,497
555719198	Nalibokskaya Puscha	Emerald Network	Regional	Not Reported	Designated	NA	125,394	Boreal	Belarus	84,564	3,481	5,371	8,346	3,413	7,414	7,444	3,93	4,844	6,405	2,981	1,932	1,243
555719198	Nalibokskaya Puscha	Emerald Network	Regional	Not Reported	Designated	NA	125,394	Continental	Belarus	40,83	2,96	4,714	7,272	3,388	7,108	7,378	3,986	4,88	6,54	2,436	1,53	0,991
555719200	Chyrvonaye	Emerald Network	Regional	Not Reported	Designated	NA	304,678	Continental	Belarus	304,68	5,399	10,287	15,967	1,32	4,863	4,788	3,833	4,642	6,273	3,648	1,915	1,234
555719202	Khmelyovka	Emerald Network	Regional	Not Reported	Designated	NA	6,843	Continental	Belarus	6,843	5,922	10,687	13,842	2,609	5,566	5,836	3,865	4,736	6,385	0,498	0,276	0,213
555719204	Mukhovets Floodplain	Emerald Network	Regional	Not Reported	Designated	NA	6,6	Continental	Belarus	6,6	1,843	3,335	5,099	2,128	5,529	5,55	3,686	4,547	6,077	1,573	0,869	0,569
555719206	Berezina Valley with Chernevskiy and Chernevichskiy Reserves	Emerald Network	Regional	Not Reported	Designated	NA	209,635	Boreal	Belarus	209,636	2,13	2,902	3,934	4,037	8,178	8,067	3,995	4,895	6,465	7,67	5,63	4,153
555719207	Falichskiy Mokh	Emerald Network	Regional	Not Reported	Designated	NA	7,103	Continental	Belarus	7,103	3,802	5,664	7,975	3,438	6,756	6,987	3,795	4,677	6,162	0,791	0,531	0,377
555719208	Gaby	Emerald Network	Regional	Not Reported	Designated	NA	59,169	Boreal	Belarus	59,168	11,103	17,948	30,312	4,841	9,436	10,208	4,3	5,208	7,008	0,782	0,484	0,286
555719209	Izin	Emerald Network	Regional	Not Reported	Designated	NA	11,725	Continental	Belarus	11,724	5,97	12,111	18,808	1,94	4,769	5,036	4,2	5,024	6,937	0,647	0,319	0,205
555719210	Yasen	Emerald Network	Regional	Not Reported	Designated	NA	10,069	Boreal	Belarus	10,069	2,507	2,947	3,782	4,263	8,377	10,244	4,058	4,978	6,578	1,428	1,215	0,947
555719212	Mateyevichskiy	Emerald Network	Regional	Not Reported	Designated	NA	11,59	Continental	Belarus	11,59	3,794	5,636	7,76	3,341	6,881	7,116	3,636	4,534	5,886	1,013	0,682	0,495
555719214	Staritsa Reserve and Dnepr River Valley	Emerald Network	Regional	Not Reported	Designated	NA	186,421	Boreal	Belarus	159,759	2,021	3,212	4,482	3,399	6,925	7,397	3,956	4,864	6,447	7,057	4,44	3,182
555719214	Staritsa Reserve and Dnepr River Valley	Emerald Network	Regional	Not Reported	Designated	NA	186,421	Continental	Belarus	26,662	1,457	2,254	3,262	3,13	6,841	7,298	3,952	4,856	6,447	3,999	2,585	1,786
555719215	Zapolskiy	Emerald Network	Regional	Not Reported	Designated	NA	2,102	Boreal	Belarus	2,046	5,555	9,795	16,298	3,544	7,807	8,848	4,185	5,212	6,824	0,291	0,165	0,099
555719216	Zachodniaja Biarezina	Emerald Network	Regional	Not Reported	Designated	NA	62,655	Continental	Belarus	62,654	3,267	4,581	6,952	3,41	7,155	7,384	4,027	4,914	6,589	2,734	1,95	1,285
555719217	Volkhva	Emerald Network	Regional	Not Reported	Designated	NA	81,352	Continental	Belarus	81,351	6,506	12,898	19,574	1,355	4,597	4,632	3,941	4,752	6,466	1,564	0,789	0,52
555719218	Divin-Vielikiy Lies	Emerald Network	Regional	Not Reported	Designated	NA	204,78	Continental	Belarus	204,779	7,335	12,304	17,212	2,108	5,304	5,409	4,118	4,963	6,835	2,201	1,312	0,938
555719219	Garadzienskaya Svislach	Emerald Network	Regional	Not Reported	Designated	NA	31,948	Continental	Belarus	31,948	2,69	4,786	7,839	4,302	9,973	9,508	4,483	5,299	7,392	2,371	1,333	0,814
555719220	Khavanschyna	Emerald Network	Regional	Not Reported	Designated	NA	161,609	Continental	Belarus	161,611	4,438	7,718	12,318	3,245	5,031	6,513	4,336	5,194	7,187	3,232	1,859	1,165
555719221	Ptich Floodplain	Emerald Network	Regional	Not Reported	Designated	NA	123,656	Continental	Belarus	123,656	2,48	4,157	6,019	2,845	5,345	6,231	3,904	4,744	6,354	5,06	3,018	2,085
555719222	Arekhauskaye	Emerald Network	Regional	Not Reported	Designated	NA	16,679	Continental	Belarus	16,623	4,044	6,53	8,827	2,761	5,598	5,779	3,848	4,715	6,363	1,138	0,705	0,521
555719223	Lesnaya River	Emerald Network	Regional	Not Reported	Designated	NA	109,818	Continental	Belarus	109,785	2,673	4,528	6,856	2,066	5,512	5,663	3,706	4,561	6,083	4,423	2,611	1,724
555719224	Strumenskiy	Emerald Network	Regional	Not Reported	Designated	NA	25,239	Boreal	Belarus	18,821	2,386	3,484	3,81	2,985	6,601	7,165	3,808	4,713	6,222	2,052	1,405	1,285
555719224	Strumenskiy	Emerald Network	Regional	Not Reported	Designated	NA	25,239	Continental	Belarus	6,418	6,899	11,901	18,506	3,437	6,91	7,486	3,86	4,769	6,326	0,414	0,24	0,154
555719225	Kazyany	Emerald Network	Regional	Not Reported	Designated	NA	3,76	Boreal	Belarus	3,76	3,806	6,872	11,786	3,365	7,757	8,51	4,327	5,293	7,023	0,575	0,318	0,186
555719226	Liebiediny Mokh	Emerald Network	Regional	Not Reported	Designated	NA	243,052	Boreal	Belarus	243,049	3,703	6,264	9,581	3,672	7,712	9,038	4,303	5,278	6,968	4,751	2,808	1,836
555719227	Lva Floodplain	Emerald Network	Regional	Not Reported	Designated	NA	175,672	Continental	Belarus	175,668	7,027	14,644	22,012	1,899	4,453	4,796	4,165	4,972	6,883	2,128	1,021	0,679
555719228	Prostyr	Emerald Network	Regional	Not Reported	Designated	NA	4,749	Continental	Belarus	4,749	9,146	20,078	28,454	2,037	4,652	4,974	4,279	5,076	7,053	0,269	0,122	0,086
555719230	Staraya Vits	Emerald Network	Regional	Not Reported	Designated	NA	332,617	Continental	Belarus	332,618	3,593	6,566	9,06	3,015	5,697	6,159	4,407	5,209	7,303	5,728	3,134	2,271
555719231	Biarezina-Haina	Emerald Network	Regional	Not Reported	Designated	NA	197,437	Boreal	Belarus	197,437	1,986	3,208	4,861	3,539	8,108	8,258	3,854	4,773	6,268	7,983	4,942	3,262
555719232	Vydritsa	Emerald Network	Regional	Not Reported	Designated	NA	92,684	Continental	Belarus	92,686	2,38	3,734	5,088	2,75	6,152	6,75	4,131	4,97	6,741	4,564	2,909	2,135
555719233	Vieluta	Emerald Network	Regional	Not Reported	Designated	NA	509,154	Continental	Belarus	509,158	5,188	8,358	12,538	3,143	4,902	6,541	4,088	4,904	6,686	4,908	3,046	2,031
555719234	Turovskiy Lug	Emerald Network	Regional	Not Reported	Designated	NA	1,993	Continental	Belarus	1,993	1124,792	79,232	104,106	1,578	4,469	4,865	3,787	4,599	6,243	0,001	0,02	0,015
555719235	Sozh Floodplain	Emerald Network	Regional	Not Reported	Designated	NA	85,585	Continental	Belarus	85,585	2,723	4,658	6,374	2,883	6,197	6,609	3,973	4,841	6,516	3,834	2,241	1,638
555719236	Syaliets	Emerald Network	Regional	Not Reported	Designated	NA	122,341	Continental	Belarus	122,347	2,761	3,968	6,307	3,241	5,497	6,71	4,311	5,155	7,154	4,52	3,145	1,979
555719243	Berezinskiy	Emerald Network	Regional	Not Reported	Designated	NA	25,664	Boreal	Belarus	25,664	2,818	4,624	7,417	4,303	8,801	9,849	4,059	5,008	6,597	2,029	1,236	0,771
555719244	Belovezhskaya Pushcha	Emerald Network	Regional	Not Reported	Designated	NA	517,506	Continental	Belarus	517,339	2,048	2,93	4,632	3,144	5,775	6,731	3,912	4,766	6,426	12,532	8,759	5,541
555719247	Srednyaya Pripyat	Emerald Network	Regional	Not Reported	Designated	NA	27,775	Continental	Belarus	27,773	12,497	24,647	39,613	1,634	4,668	4,821	4,202	5,011	6,906	0,476	0,241	0,15
555719248	Braslavskiye Ozyora	Emerald Network	Regional	Not Reported	Designated	NA	28,746	Boreal	Belarus	28,554	1,965	2,777	4,513	3,989	8,969	9,019	4,183	5,167	6,782	3,068	2,171	1,336
555719249	Pripyatskiy	Emerald Network	Regional	Not Reported	Designated	NA	34,609	Continental	Belarus	34,609	3,337	6,499	9,869	1,562	4,894	4,995	3,875	4,681	6,396	1,989	1,021	0,673
555719250	Narochanskiy	Emerald Network	Regional	Not Reported	Designated	NA	734,197	Boreal	Belarus	734,198	1,644	2,407	3,514	4,686	9,476	10,279	4,401	5,31	7,192	18,598	12,702	8,701
555719251	Yelnya	Emerald Network	Regional	Not Reported	Designated	NA	20,453	Boreal	Belarus	20,453	3,703	5,09	7,72	3,652	8,414	8,535	4,086	5,03	6,613	1,378	1,003	0,661
555719252	Vygonoshchanskoye	Emerald Network	Regional	Not Reported	Designated	NA	36,599	Continental	Belarus	36,615	5,7	7,604	11,681	3,24	5,082	6,788	4,452	5,291	7,327	1,198	0,898	0,585
555719253	Osveiskiy	Emerald Network	Regional	Not Reported	Designated	NA	34,591	Boreal	Belarus	34,491	1,24	1,765	2,65	3,71	8,1	8,708	4,168	5,188	6,768	5,344	3,755	2,501
555719254	Olmanskiye bolota	Emerald Network	Regional	Not Reported	Designated	NA	18,123	Continental	Belarus	18,117	8,09	20,978	20,884	1,937	4,61	4,795	3,971	4,793	6,58	0,594	0,229	0,23
555719255	Krasny Bor	Emerald Network	Regional	Not Reported	Designated	NA	48,651	Boreal	Belarus	48,651	3,674	6,564	10,492	3,625	7,768	8,633	4,261	5,264	6,899	2,142	1,199	0,75
555719256	Lipichanskaya Pushcha	Emerald Network	Regional	Not Reported	Designated	NA	133,064	Continental	Belarus	133,065	3,29	4,248	6,963	2,628	6,742	7,473	4,486	5,321	7,411	3,956	3,064	1,869
555719257	Sinsha	Emerald Network	Regional	Not Reported	Designated	NA	18,6	Boreal	Belarus	18,575	1,414	2,356	3,753	3,762	8,265	9,377	4,236	5,254	6,857	3,439	2,064	1,296
555719258	Shvakshty	Emerald Network	Regional	Not Reported	Designated	NA	20,424	Boreal	Belarus	20,423	1,929	3,115	5,326	4,817	9,555	10,224	4,337	5,266	7,092	2,644	1,637	0,957
555719259	Glubokoye-Bolshoye Ostrovito	Emerald Network	Regional	Not Reported	Designated	NA	6,473	Boreal	Belarus	6,409	4,13	6,96	11,093	3,53	7,564	8,798	4,25	5,241	6,899	0,692	0,41	0,258
555719261	Svislochsko-Berezinskiy	Emerald Network	Regional	Not Reported	Designated	NA	3,98	Continental	Belarus	3,98	4,965	8,455	12,434	3,396	6,964	7,318	3,943	4,812	6,395	0,453	0,266	0,181
555719263	Dnepro-Sozhskiy	Emerald Network	Regional	Not Reported	Designated	NA	138,273	Continental	Belarus	138,14	2,623	5,256	7,23	3,144	5,85	6,695	4,55	5,327	7,562	5,056	2,523	1,834
555719264	Smychok	Emerald Network	Regional	Not Reported	Designated	NA	26,827	Continental	Belarus	26,827	3,389	6,785	10,196	2,794	6,01	6,593	4,141	4,98	6,798	1,725	0,861	0,573
555719267	Lovat	Emerald Network	Regional	Not Reported	Designated	NA	67,361	Boreal	Belarus	67,361	1,339	2,4	3,604	3,647	7,854	8,984	4,058	5,084	6,614	6,916	3,859	2,57
555719268	Mozyrskiye Ovragi	Emerald Network	Regional	Not Reported	Designated	NA	3,864	Continental	Belarus	3,864	0,549	1	1,382	3,577	5,778	6,514	4,026	4,843	6,645	4,04	2,218	1,605
555719269	Grodnenskaya Pushcha	Emerald Network	Regional	Not Reported	Designated	NA	40,989	Continental	Belarus	39,862	1,253	1,497	2,274	2,587	7,092	8,2	4,098	4,947	6,677	5,686	4,759	3,133
555719271	Tikiny Ostrova - Boloto Mokh	Emerald Network	Regional	Not Reported	Designated	NA	9,502	Boreal	Belarus	9,501	5,303	7,408	11,332	3,784	8,606	8,967	4,108	5,075	6,651	0,656	0,47	0,307
555719273	Svityazyanskiy	Emerald Network	Regional	Not Reported	Designated	NA	2,027	Continental	Belarus	2,027	3,305	4,972	7,74	4,181	9,873	9,365	4,237	5,11	6,963	0,486	0,323	0,208
555719274	Selyava	Emerald Network	Regional	Not Reported	Designated	NA	24,235	Boreal	Belarus	24,235	3,126	4,883	7,463	4,206	8,677	9,89	3,962	4,96	6,437	1,777	1,138	0,744
555719275	Sorochanskiye Ozyora	Emerald Network	Regional	Not Reported	Designated	NA	137,946	Boreal	Belarus	137,866	2,146	3,162	4,646	3,638	8,369	8,943	4,068	4,996	6,623	6,174	4,19	2,852
555719276	Bielaye Fish Farm	Emerald Network	Regional	Not Reported	Designated	NA	50,52	Continental	Belarus	50,52	4,649	7,405	10,94	1,425	4,704	4,748	3,809	4,619	6,252	1,725	1,083	0,733
555719277	Polesye Valley of the Bug River	Emerald Network	Regional	Not Reported	Designated	NA	5,664	Continental	Belarus	5,623	3,126	4,299	5,435	2,389	5,265	5,373	3,791	4,664	6,265	0,856	0,622	0,492
555719278	Ushachskiye Ozyora	Emerald Network	Regional	Not Reported	Designated	NA	45,24	Boreal	Belarus	45,24	2,484	4,019	6,58	3,324	7,172	8,132	4,297	5,249	6,989	3,055	1,888	1,153
2008	Bia?owie?a Forest	World Heritage Site (natural or mixed)	International	Not Applicable	Inscribed	1979	11,44	Continental	Belarus	11,152	1,916	2,858	4,815	3,276	6,359	6,947	4,055	4,902	6,658	1,967	1,318	0,783
86611	Duinen en Bossen van De Panne	Regional Nature Reserve (Flemish Region)	National	IV	Designated	1957	5,464	Atlantic	Belgium	5,448	2,491	2,818	4,209	0,704	2,31	2,505	3,844	4,468	6,169	1,057	0,935	0,626
86602	Hoge Kempen	Regional Nature Reserve (Flemish Region)	National	IV	Designated	1967	12,319	Atlantic	Belgium	12,319	0,552	0,661	1,065	0,421	0,684	1,375	3,897	4,573	6,366	7,175	5,992	3,719
86539	De Maten	Certified Nature Reserve (Flemish Region)	National	IV	Designated	1982	2,192	Atlantic	Belgium	2,192	1,123	1,703	2,675	0,471	0,775	1,215	3,784	4,483	6,144	1,488	0,981	0,625
86530	Vallei van de Zwarte Beek	Certified Nature Reserve (Flemish Region)	National	IV	Designated	1985	8,374	Atlantic	Belgium	8,374	3,409	2,572	4,548	0,69	1,043	1,319	3,724	4,423	6,011	0,958	1,27	0,718
86531	Doode Bemde	Certified Nature Reserve (Flemish Region)	National	IV	Designated	1985	2,385	Atlantic	Belgium	2,385	1,476	1,786	2,725	0,357	0,944	1,421	3,603	4,309	5,84	1,181	0,976	0,639
178446	Groot Buitenschoor en Galgenschoor	Certified Nature Reserve (Flemish Region)	National	IV	Designated	1985	2,62	Atlantic	Belgium	2,58	10,102	6,73	9,977	1,288	1,986	2,067	3,551	4,188	5,722	0,179	0,269	0,182
178447	Landschap De Liereman	Certified Nature Reserve (Flemish Region)	National	IV	Designated	1985	4,449	Atlantic	Belgium	4,449	4,591	4,913	7,976	1,294	1,628	2,178	3,899	4,541	6,335	0,518	0,484	0,298
67814	Marais d'Harchies	Ramsar Site, Wetland of International Importance	International	IV	Designated	1986	5,645	Atlantic	Belgium	5,644	1,808	3,524	5,723	0,503	1,256	1,672	4,026	4,691	6,488	1,483	0,761	0,468
86551	Langdonken	Certified Nature Reserve (Flemish Region)	National	IV	Designated	1988	2,445	Atlantic	Belgium	2,445	5,92	17,122	36,372	0,625	1,188	1,518	3,752	4,444	6,056	0,298	0,103	0,049
86622	Oudsberg	Regional Nature Reserve (Flemish Region)	National	IV	Designated	1989	1,806	Atlantic	Belgium	1,806	1,733	1,934	3,117	0,595	0,922	1,547	3,963	4,636	6,453	0,875	0,784	0,486
178452	Turnhouts Vennengebied	Certified Nature Reserve (Flemish Region)	National	IV	Designated	1990	4,271	Atlantic	Belgium	4,271	13,446	26,253	62,114	1,388	1,734	2,392	3,905	4,542	6,335	0,173	0,089	0,038
86558	Demerbroeken	Certified Nature Reserve (Flemish Region)	National	IV	Designated	1991	2,247	Atlantic	Belgium	2,247	2,789	1,912	3,319	0,561	1,07	1,208	3,709	4,409	5,961	0,606	0,885	0,51
178464	Schotshei	Certified Nature Reserve (Flemish Region)	National	IV	Designated	1994	3,539	Atlantic	Belgium	3,539	0,5	0,529	0,886	0,383	0,737	0,863	3,941	4,607	6,47	4,245	4,013	2,396
333102	Grootbroek	Forest Reserve (Flemish Region)	National	IV	Designated	1995	1,962	Atlantic	Belgium	1,962	4,686	5,181	8,35	0,555	0,896	1,102	3,936	4,589	6,431	0,337	0,305	0,189
333301	Jagersborg	Forest Reserve (Flemish Region)	National	IV	Designated	1995	1,041	Atlantic	Belgium	1,041	8,618	8,975	14,435	0,385	0,769	0,893	3,957	4,611	6,464	0,134	0,128	0,08
178505	Schulensbroek	Certified Nature Reserve (Flemish Region)	National	IV	Designated	1996	4,85	Atlantic	Belgium	4,85	3,085	3,548	5,791	0,52	0,949	1,143	3,553	4,267	5,714	0,806	0,7	0,429
5622	Sart-Tilman	Certified Nature Reserve (Walloon Region)	National	IV	Designated	1997	2,598	Continental	Belgium	2,598	0,437	0,32	0,492	0,155	0,364	1,37	3,585	4,274	5,899	4,162	5,684	3,697
178506	Beneden Dijlevallei	Certified Nature Reserve (Flemish Region)	National	IV	Designated	1997	2,398	Atlantic	Belgium	2,398	11,005	9,451	12,448	0,586	1,157	1,261	3,78	4,455	6,113	0,159	0,185	0,14
178516	Het Wik	Certified Nature Reserve (Flemish Region)	National	IV	Designated	1997	1,096	Atlantic	Belgium	1,096	0,965	1,396	2,201	0,501	0,809	1,25	3,765	4,461	6,109	1,224	0,846	0,537
178518	Blokkersdijk	Certified Nature Reserve (Flemish Region)	National	IV	Designated	1998	1,097	Atlantic	Belgium	1,097	18,225	6,655	15,329	0,88	1,58	1,678	3,765	4,407	6,092	0,065	0,178	0,077
178532	Heidebos	Certified Nature Reserve (Flemish Region)	National	IV	Designated	1998	2,735	Atlantic	Belgium	2,735	4,568	2,675	4,273	1,092	1,888	2,225	3,804	4,434	6,169	0,409	0,698	0,437
178535	Hobokense Polder	Certified Nature Reserve (Flemish Region)	National	IV	Designated	1998	1,317	Atlantic	Belgium	1,317	6,635	6,921	10,092	0,857	1,518	1,618	3,803	4,45	6,164	0,195	0,187	0,128
178668	Ter Yde	Regional Nature Reserve (Flemish Region)	National	IV	Designated	1998	0,928	Atlantic	Belgium	0,917	2,244	2,036	2,753	0,781	2,198	2,412	3,505	4,143	5,555	0,482	0,531	0,392
333614	Plateau des Tailles	State Nature Reserve (Walloon Region)	National	IV	Designated	1999	10,091	Continental	Belgium	10,091	0,533	0,615	0,887	2,675	4,494	4,751	4,065	4,848	6,559	6,725	5,828	4,041
1221	Hautes Fagnes	State Nature Reserve (Walloon Region)	National	IV	Designated	2000	54,824	Continental	Belgium	54,774	0,379	0,464	0,713	1,975	3,855	4,385	4,004	4,71	6,486	22,034	17,998	11,713
178550	Smeetshof	Certified Nature Reserve (Flemish Region)	National	IV	Designated	2000	2,132	Atlantic	Belgium	2,127	6,706	4,819	8,824	0,663	0,986	1,277	3,922	4,571	6,405	0,245	0,341	0,186
178681	Helderbeekvallei-terril	Regional Nature Reserve (Flemish Region)	National	IV	Designated	2000	1,56	Atlantic	Belgium	1,56	0,703	0,795	1,309	0,757	1,053	1,757	3,794	4,496	6,154	2,005	1,773	1,077
178684	Vallei van de Drie Beken	Regional Nature Reserve (Flemish Region)	National	IV	Designated	2000	3,29	Atlantic	Belgium	3,29	4,039	2,456	4,779	0,67	1,085	1,215	3,678	4,377	5,922	0,507	0,833	0,428
178573	Sint-Maartensheide - De Luysen	Certified Nature Reserve (Flemish Region)	National	IV	Designated	2001	2,115	Atlantic	Belgium	2,115	4,274	3,955	6,847	0,564	0,926	1,058	3,947	4,6	6,437	0,384	0,415	0,24
178596	De Maat	Certified Nature Reserve (Flemish Region)	National	IV	Designated	2001	1,357	Atlantic	Belgium	1,357	2,41	3,145	5,282	1,057	1,344	1,758	3,906	4,566	6,341	0,545	0,418	0,249
178624	De Roost - Craeywinckel	Certified Nature Reserve (Flemish Region)	National	IV	Designated	2001	2,343	Atlantic	Belgium	2,343	4,8	10,125	16,579	0,733	1,244	1,388	3,775	4,455	6,101	0,36	0,171	0,104
178692	IJzer- en Handzamevallei	Regional Nature Reserve (Flemish Region)	National	IV	Designated	2001	7,044	Atlantic	Belgium	7,044	3,042	4,315	7,747	0,755	2,292	2,444	3,564	4,223	5,624	0,984	0,694	0,387
178633	Heibos	Certified Nature Reserve (Flemish Region)	National	IV	Designated	2002	0,701	Atlantic	Belgium	0,701	2,262	2,467	4,22	0,445	0,887	1,434	3,545	4,274	5,687	0,418	0,383	0,224
178646	Dal van de Grensmaas	Certified Nature Reserve (Flemish Region)	National	IV	Designated	2002	2,842	Atlantic	Belgium	2,835	6,235	3,908	6,025	0,285	0,629	0,751	3,974	4,628	6,494	0,305	0,486	0,315
178657	Oude Landen	Certified Nature Reserve (Flemish Region)	National	IV	Designated	2002	0,934	Atlantic	Belgium	0,934	12,797	6,385	9,528	1,086	1,758	1,924	3,732	4,374	6,039	0,085	0,171	0,114
178689	Blankenbergse Polder Zuid	Regional Nature Reserve (Flemish Region)	National	IV	Designated	2003	4,083	Atlantic	Belgium	4,083	5,537	5,991	10,578	0,918	2,141	2,262	3,56	4,169	5,678	0,412	0,381	0,216
333513	Munsterbos	Certified Nature Reserve (Flemish Region)	National	IV	Designated	2003	1,385	Atlantic	Belgium	1,385	1,359	2,017	3,212	0,327	0,646	1,069	3,804	4,497	6,179	0,977	0,658	0,413
333791	Roodbos-Veursbos-Vossenaerde	Forest Reserve (Flemish Region)	National	IV	Designated	2003	1,535	Continental	Belgium	1,535	1,467	1,031	1,674	0,274	0,583	1,823	3,96	4,637	6,498	0,953	1,356	0,835
333831	Zwinduinen en -polders	Regional Nature Reserve (Flemish Region)	National	IV	Designated	2003	2,195	Atlantic	Belgium	2,194	6,9	7,189	10,712	0,896	2,216	2,345	3,769	4,349	6,081	0,242	0,232	0,156
902415	Hautes Fagnes	Ramsar Site, Wetland of International Importance	International	IV	Designated	2003	48,94	Continental	Belgium	48,931	0,521	0,571	0,879	1,88	3,748	4,316	3,984	4,678	6,458	15,15	13,823	8,98
332728	Aronst Hoek	Certified Nature Reserve (Flemish Region)	National	IV	Designated	2004	2,336	Atlantic	Belgium	2,336	3,919	6,23	9,741	0,43	0,85	1,009	3,481	4,205	5,599	0,44	0,277	0,177
333056	Fanges de Paradis	State Nature Reserve (Walloon Region)	National	IV	Designated	2005	0,709	Continental	Belgium	0,709	0,51	0,451	0,642	0,174	1,393	2,29	3,952	4,686	6,424	1,863	2,107	1,48
555545328	Maasweerden	Certified Nature Reserve (Flemish Region)	National	IV	Designated	2005	1,064	Atlantic	Belgium	1,064	4,951	4,614	7,283	0,301	0,655	0,78	3,979	4,633	6,5	0,235	0,252	0,16
393576	Averbode Bos en Heide	Certified Nature Reserve (Flemish Region)	National	IV	Designated	2007	5,592	Atlantic	Belgium	5,592	3,052	3,839	6,028	0,735	1,175	1,685	3,724	4,421	5,983	0,874	0,695	0,443
386133	Pietersembos	Forest Reserve (Flemish Region)	National	IV	Designated	2009	1,747	Atlantic	Belgium	1,747	0,419	0,454	0,74	0,339	0,597	0,861	3,812	4,488	6,292	3,559	3,285	2,015
393601	J. Zwaenepoel	Forest Reserve (Flemish Region)	National	IV	Designated	2010	2,418	Atlantic	Belgium	2,418	2,902	2,386	4,405	0,96	1,298	2,396	3,822	4,529	6,205	0,605	0,735	0,398
555561862	Lovenhoek	Certified Nature Reserve (Flemish Region)	National	IV	Designated	2013	1,285	Atlantic	Belgium	1,285	3,309	4,883	8,172	1,064	1,579	2,004	3,874	4,527	6,291	0,387	0,262	0,157
555561867	Bourgoyen-Ossemeersen	Certified Nature Reserve (Flemish Region)	National	IV	Designated	2014	1,999	Atlantic	Belgium	1,999	6,714	10,381	15,566	1,011	1,886	2,156	4,008	4,631	6,489	0,238	0,154	0,102
555702607	Het Zwin	Regional Nature Reserve (Flemish Region)	National	IV	Designated	2014	2,619	Atlantic	Belgium	2,541	6,903	10,069	21,958	0,881	2,192	2,32	3,765	4,348	6,078	0,261	0,179	0,082
555563082	Décanteurs de la sucrerie de Genappe	State Nature Reserve (Walloon Region)	National	IV	Designated	2015	0,791	Atlantic	Belgium	0,791	1,051	1,578	2,416	0,678	1,126	2,236	3,827	4,539	6,244	0,955	0,636	0,415
555641652	Eksterheide en omgeving	Nature management plan type 4 (Flemish Region)	National	IV	Designated	2018	2,638	Atlantic	Belgium	2,638	7,512	3,652	6,799	1,351	1,741	2	3,894	4,536	6,316	0,244	0,502	0,27
555700850	E-462	Certified Nature Reserve (Flemish Region)	National	IV	Designated	2018	2,146	Atlantic	Belgium	2,146	4,12	4,76	7,898	0,371	0,801	0,993	3,487	4,212	5,61	0,401	0,347	0,209
555700885	Stamprooierbroek	Nature management plan type 4 (Flemish Region)	National	IV	Designated	2018	3,488	Atlantic	Belgium	3,464	6,773	6,915	10,344	0,474	0,878	1,003	3,945	4,598	6,445	0,31	0,304	0,203
555641655	Groot Molsbroek	Nature management plan type 4 (Flemish Region)	National	IV	Designated	2019	1,223	Atlantic	Belgium	1,223	5,395	5,547	8,22	0,847	1,56	1,688	3,893	4,526	6,317	0,231	0,225	0,152
555700877	Webbekomsbroek-Borchbeemden	Nature management plan type 4 (Flemish Region)	National	IV	Designated	2020	3,645	Atlantic	Belgium	3,645	2,336	2,57	3,93	0,571	1,019	1,209	3,599	4,311	5,787	0,922	0,838	0,548
555700883	Kalmthoutse Heide	Nature management plan type 4 (Flemish Region)	National	IV	Designated	2020	10,253	Atlantic	Belgium	10,25	5,354	3,376	5,402	1,399	2,023	2,106	3,601	4,239	5,809	0,675	1,07	0,669
555702606	Fagnes de Malchamps	State Nature Reserve (Walloon Region)	National	IV	Designated	2020	4,649	Continental	Belgium	4,649	0,633	1,131	1,719	1,161	3,029	3,143	3,869	4,587	6,271	3,844	2,151	1,415
555737296	Ertbrandbos	Nature management plan type 4 (Flemish Region)	National	IV	Designated	2021	1,342	Atlantic	Belgium	1,342	1,282	1,306	2,186	1,302	1,93	2,034	3,673	4,318	5,909	1,02	1,001	0,598
555737301	Postelse reservaten	Nature management plan type 4 (Flemish Region)	National	IV	Designated	2021	2,579	Atlantic	Belgium	2,579	2,463	2,701	4,604	1,178	1,463	1,874	3,916	4,567	6,353	0,736	0,671	0,394
555737302	Mechels Broek	Nature management plan type 4 (Flemish Region)	National	IV	Designated	2021	1,156	Atlantic	Belgium	1,156	10,083	37,023	57,827	0,604	1,176	1,28	3,787	4,457	6,134	0,12	0,033	0,021
555737303	Postelse Bossen	Nature management plan type 4 (Flemish Region)	National	IV	Designated	2021	5,337	Atlantic	Belgium	5,337	2,005	2,616	4,503	1,231	1,483	2,196	3,905	4,552	6,352	1,3	0,996	0,579
555737311	Stappersven	Nature management plan type 4 (Flemish Region)	National	IV	Designated	2021	3,504	Atlantic	Belgium	3,504	3,059	3,072	4,69	1,523	2,056	2,26	3,614	4,252	5,815	0,69	0,688	0,45
555737313	Bos van Aa-Kollintenbos	Nature management plan type 4 (Flemish Region)	National	IV	Designated	2021	1,5	Atlantic	Belgium	1,5	4,29	4,902	8,268	0,577	1,191	1,42	3,872	4,537	6,284	0,322	0,282	0,167
555737321	Teut-Tenhaagdoornheide-Kelchterhoef	Nature management plan type 4 (Flemish Region)	National	IV	Designated	2021	12,31	Atlantic	Belgium	12,31	1,176	1,858	2,959	0,625	0,879	1,164	3,821	4,521	6,194	3,366	2,131	1,338
555737327	Hobos - Grooten Hof	Nature management plan type 4 (Flemish Region)	National	IV	Designated	2021	2,047	Atlantic	Belgium	2,047	1,482	1,845	3,095	0,933	1,178	1,881	3,899	4,563	6,344	1,089	0,875	0,522
555737330	Hengelhoef	Nature management plan type 4 (Flemish Region)	National	IV	Designated	2021	1,337	Atlantic	Belgium	1,337	6,23	8,547	12,462	0,633	0,856	1,72	3,831	4,523	6,234	0,209	0,153	0,105
555737334	Polders van Kruibeke	Nature management plan type 4 (Flemish Region)	National	IV	Designated	2021	4,823	Atlantic	Belgium	4,823	4,012	3,21	5,064	0,844	1,464	1,57	3,841	4,487	6,239	0,618	0,772	0,489
555737337	Maldegemveld	Nature management plan type 4 (Flemish Region)	National	IV	Designated	2021	1,246	Atlantic	Belgium	1,246	1,458	1,291	1,98	1,26	2,218	2,649	3,994	4,602	6,451	0,864	0,976	0,636
555737352	'Bos t'' Ename'	Nature management plan type 4 (Flemish Region)	National	IV	Designated	2021	0,98	Atlantic	Belgium	0,98	0,829	0,445	0,869	0,896	1,845	2,54	3,985	4,626	6,404	1,347	2,51	1,285
555737369	Dijle-, Laan- en Ijsevallei	Nature management plan type 4 (Flemish Region)	National	IV	Designated	2021	5,203	Atlantic	Belgium	5,203	1,071	1,232	2,075	0,436	1,041	1,735	3,651	4,361	5,886	2,403	2,089	1,24
555737370	Hallerbos	Nature management plan type 4 (Flemish Region)	National	IV	Designated	2021	4,097	Atlantic	Belgium	4,097	0,922	1,475	2,405	0,996	1,45	2,492	3,969	4,678	6,422	2,477	1,548	0,95
555737387	De Blankaart	Nature management plan type 4 (Flemish Region)	National	IV	Designated	2021	3,466	Atlantic	Belgium	3,466	2,836	4,711	7,543	0,787	2,248	2,419	3,562	4,222	5,599	0,741	0,446	0,279
555737396	Uitkerkse Polder	Nature management plan type 4 (Flemish Region)	National	IV	Designated	2021	4,302	Atlantic	Belgium	4,302	5,966	8,638	15,658	0,824	2,107	2,216	3,62	4,207	5,809	0,392	0,271	0,149
555737398	NBP-AN-19-0029G type 3	Nature management plan type 3 (Flemish Region)	National	IV	Designated	2021	0,659	Atlantic	Belgium	0,659	2,606	2,721	4,676	1,111	1,436	1,828	3,903	4,557	6,336	0,351	0,337	0,196
555737413	NBP-OV-18-0014 type 3	Nature management plan type 3 (Flemish Region)	National	IV	Designated	2021	1,09	Atlantic	Belgium	1,09	9,008	30,492	40,902	0,765	1,533	1,814	3,968	4,605	6,439	0,131	0,039	0,029
902386	Vallée de la Haute-Sûre	Ramsar Site, Wetland of International Importance	International	V	Designated	2003	284,237	Continental	Belgium	284,205	0,788	0,862	1,174	1,45	3,392	3,56	4,116	4,911	6,633	24,14	22,068	16,203
333421	Bongard et Millescheid (Le)	Forest Reserve (Walloon Region)	National	VI	Designated	2002	2,225	Continental	Belgium	2,225	0,333	0,336	0,523	0,534	2,216	3,131	4,066	4,747	6,572	5,054	5,009	3,218
555691711	NBP-AN-17-0027	Nature management plan type 2 (Flemish Region)	National	VI	Designated	2018	5,115	Atlantic	Belgium	5,115	2,472	1,948	3,47	1,336	1,618	2,309	3,917	4,563	6,36	1,032	1,31	0,735
555691693	uitgebreid bosbeheerplan Oost-Vlaanderen	Extended forest management plan (Flemish Region)	National	VI	Designated	2019	31,134	Atlantic	Belgium	31,134	3,19	2,409	4,188	1,153	1,859	1,999	3,985	4,621	6,473	1,974	2,614	1,503
555691694	uitgebreid bosbeheerplan West-Vlaanderen	Extended forest management plan (Flemish Region)	National	VI	Designated	2019	45,637	Atlantic	Belgium	45,625	3,67	3,151	4,225	1,208	2,276	2,631	3,73	4,36	5,95	2,077	2,419	1,804
555691695	uitgebreid bosbeheerplan Vlaams-Brabant	Extended forest management plan (Flemish Region)	National	VI	Designated	2019	53,974	Atlantic	Belgium	53,974	1,135	1,07	1,759	0,877	1,261	2,369	3,711	4,417	5,99	7,304	7,748	4,713
555691696	uitgebreid bosbeheerplan Limburg	Extended forest management plan (Flemish Region)	National	VI	Designated	2019	161,038	Atlantic	Belgium	160,349	2,687	2,911	5,236	0,791	1,081	1,57	3,899	4,565	6,339	5,318	4,908	2,729
555691697	uitgebreid bosbeheerplan Antwerpen	Extended forest management plan (Flemish Region)	National	VI	Designated	2019	117,894	Atlantic	Belgium	117,792	3,877	3,545	5,682	1,168	1,62	1,922	3,882	4,534	6,306	3,159	3,455	2,155
555691718	NBP-AN-18-0006	Nature management plan type 2 (Flemish Region)	National	VI	Designated	2019	2,715	Atlantic	Belgium	2,715	2,883	5,085	8,667	1,188	1,441	2,156	3,902	4,553	6,344	0,645	0,366	0,215
555691721	NBP-AN-18-0039 (type 2)	Nature management plan type 2 (Flemish Region)	National	VI	Designated	2019	2,475	Atlantic	Belgium	2,475	1,568	1,288	2,164	1,171	1,736	2,169	3,84	4,487	6,209	1,132	1,378	0,82
555691724	NBP-VB-18-0041	Nature management plan type 2 (Flemish Region)	National	VI	Designated	2019	0,672	Atlantic	Belgium	0,672	6,711	9,809	14,035	0,543	1,254	1,632	3,774	4,454	6,098	0,138	0,094	0,066
555691728	NBP-AN-19-0024 (type 2)	Nature management plan type 2 (Flemish Region)	National	VI	Designated	2019	2,575	Atlantic	Belgium	2,575	5,241	6,266	10,186	1,441	1,859	2,518	3,855	4,488	6,252	0,345	0,289	0,178
555700901	NBP-VB-16-0003	Nature management plan type 2 (Flemish Region)	National	VI	Designated	2020	1,256	Atlantic	Belgium	1,256	3,043	3,012	5,222	0,596	1,322	1,724	3,894	4,562	6,31	0,416	0,42	0,242
555700913	NBP-AN-19-0017	Nature management plan type 2 (Flemish Region)	National	VI	Designated	2020	0,95	Atlantic	Belgium	0,95	4,288	4,402	7,039	0,97	1,606	1,767	3,844	4,493	6,232	0,256	0,25	0,156
555700917	NBP-AN-18-0011	Nature management plan type 2 (Flemish Region)	National	VI	Designated	2020	2,464	Atlantic	Belgium	2,464	8,642	13,596	21,61	1,088	1,449	1,886	3,885	4,54	6,307	0,205	0,13	0,082
555700923	NBP-AN-19-0122	Nature management plan type 2 (Flemish Region)	National	VI	Designated	2021	3,483	Atlantic	Belgium	3,483	6,07	4,924	7,931	1,169	1,66	2,068	3,894	4,54	6,313	0,347	0,428	0,266
555737445	NBP-AN-17-0028 type 2	Nature management plan type 2 (Flemish Region)	National	VI	Designated	2021	1,726	Atlantic	Belgium	1,726	3,088	3,263	5,29	1,231	1,826	1,922	3,771	4,417	6,093	0,48	0,454	0,28
555737446	NBP-AN-18-0019G type 2	Nature management plan type 2 (Flemish Region)	National	VI	Designated	2021	1,254	Atlantic	Belgium	1,254	5,091	4,254	6,236	1,052	1,54	1,962	3,871	4,525	6,284	0,248	0,297	0,203
555737448	NBP-AN-18-0021 type 2	Nature management plan type 2 (Flemish Region)	National	VI	Designated	2021	4,209	Atlantic	Belgium	4,209	8,306	13,097	17,967	1,153	1,569	1,973	3,917	4,568	6,349	0,279	0,177	0,129
555737454	NBP-AN-19-0031 type 2	Nature management plan type 2 (Flemish Region)	National	VI	Designated	2021	1,064	Atlantic	Belgium	1,064	8,546	8,403	11,724	0,873	1,437	1,608	3,867	4,529	6,267	0,136	0,139	0,099
555737472	NBP-OV-19-0116 type 2	Nature management plan type 2 (Flemish Region)	National	VI	Designated	2021	2,202	Atlantic	Belgium	2,202	4,355	7,209	13,452	1,251	2,123	2,537	3,991	4,599	6,471	0,384	0,232	0,124
555737477	NBP-OV-20-0111 type 2	Nature management plan type 2 (Flemish Region)	National	VI	Designated	2021	1,539	Atlantic	Belgium	1,539	10,955	9,771	14,937	1,037	1,841	2,212	3,83	4,46	6,207	0,128	0,143	0,094
67810	Schorren van de Beneden Schelde	Ramsar Site, Wetland of International Importance	International	Not Reported	Designated	1986	6,222	Atlantic	Belgium	6,221	16,214	4,742	8,375	1,236	1,91	1,991	3,6	4,239	5,813	0,174	0,594	0,336
67811	Zwin	Ramsar Site, Wetland of International Importance	International	Not Reported	Designated	1986	1,563	Atlantic	Belgium	1,525	4,977	4,969	6,501	0,859	2,171	2,3	3,8	4,384	6,126	0,28	0,28	0,214
67812	De Ijzerbroeken te Diksmuide en Lo-Reninge	Ramsar Site, Wetland of International Importance	International	Not Reported	Designated	1986	19,745	Atlantic	Belgium	19,745	3,968	5,33	8,497	0,746	2,277	2,589	3,636	4,291	5,744	1,264	0,941	0,59
67813	Kalmthoutse Heide	Ramsar Site, Wetland of International Importance	International	Not Reported	Designated	1986	8,112	Atlantic	Belgium	8,112	3,095	2,683	4,418	1,39	2,012	2,102	3,62	4,256	5,82	1,038	1,198	0,727
555541979	De Maatjes, Wuustwezelheide en Groot Schietveld	Special Protection Area (Birds Directive)	Regional	Not Reported	Designated	1988	39,07	Atlantic	Belgium	38,996	7,366	6,027	10,358	1,301	1,897	2,294	3,723	4,354	6,018	0,957	1,169	0,68
555541980	Arendonk, Merksplas, Oud-Turnhout, Ravels en Turnhout	Special Protection Area (Birds Directive)	Regional	Not Reported	Designated	1988	45,595	Atlantic	Belgium	45,506	4,923	3,065	5,624	1,382	1,732	2,345	3,9	4,537	6,329	1,546	2,483	1,353
555541981	Ronde Put	Special Protection Area (Birds Directive)	Regional	Not Reported	Designated	1988	36,824	Atlantic	Belgium	36,823	2,39	2,927	4,822	1,147	1,418	1,868	3,909	4,563	6,352	2,865	2,339	1,42
555541982	Bokrijk en omgeving	Special Protection Area (Birds Directive)	Regional	Not Reported	Designated	1988	2,142	Atlantic	Belgium	2,142	1,815	2,14	3,418	0,474	0,823	1,262	3,72	4,422	6,03	0,91	0,772	0,483
555541984	De Mechelse Heide en de Vallei van de Ziepbeek	Special Protection Area (Birds Directive)	Regional	Not Reported	Designated	1988	9,786	Atlantic	Belgium	9,785	0,732	0,945	1,517	0,426	0,662	1,175	3,903	4,577	6,355	4,822	3,735	2,327
555541985	Bocholt, Hechtel-Eksel, Meeuwen-Gruitrode, Neerpelt en Peer	Special Protection Area (Birds Directive)	Regional	Not Reported	Designated	1988	89,99	Atlantic	Belgium	89,99	2,996	4,91	8,227	0,803	1,058	1,731	3,901	4,574	6,345	3,573	2,18	1,301
555541986	Militair domein en vallei van de Zwarte Beek	Special Protection Area (Birds Directive)	Regional	Not Reported	Designated	1988	78,724	Atlantic	Belgium	78,724	2,363	3,058	4,996	0,842	1,117	1,813	3,827	4,512	6,212	4,237	3,274	2,004
555541987	Vijvercomplex van Midden Limburg	Special Protection Area (Birds Directive)	Regional	Not Reported	Designated	1988	21,126	Atlantic	Belgium	21,126	3,05	4,372	6,492	0,558	0,92	1,303	3,682	4,384	5,954	1,7	1,186	0,799
555541988	Houthalen-Helchteren, Meeuwen-Gruitrode en Peer	Special Protection Area (Birds Directive)	Regional	Not Reported	Designated	1988	25,793	Atlantic	Belgium	25,793	4,898	8,326	13,379	0,679	0,91	1,736	3,865	4,551	6,28	1,17	0,688	0,428
555541989	Hamonterheide, Hageven, Buitenheide, Stamprooierbroek en Mariahof	Special Protection Area (Birds Directive)	Regional	Not Reported	Designated	1988	91,391	Atlantic	Belgium	91,069	5,039	5,109	8,686	0,54	0,909	1,039	3,936	4,589	6,431	2,137	2,108	1,24
555541990	De Demervallei	Special Protection Area (Birds Directive)	Regional	Not Reported	Designated	1988	49,328	Atlantic	Belgium	49,328	2,98	3,125	5,182	0,549	1,048	1,196	3,667	4,372	5,868	2,659	2,536	1,529
555541992	Krekengebied	Special Protection Area (Birds Directive)	Regional	Not Reported	Designated	1988	7,061	Atlantic	Belgium	7,054	8,771	10,108	13,907	1,132	1,986	2,014	3,781	4,395	6,132	0,342	0,296	0,215
555541993	Durme en Middenloop van de Schelde	Special Protection Area (Birds Directive)	Regional	Not Reported	Designated	1988	29,994	Atlantic	Belgium	29,994	3,323	4,768	7,914	0,76	1,445	1,565	3,929	4,572	6,385	1,86	1,296	0,781
555541994	Schorren en Polders van de Beneden-Schelde	Special Protection Area (Birds Directive)	Regional	Not Reported	Designated	1988	66,352	Atlantic	Belgium	66,328	9,661	6,652	10,744	1,159	1,84	1,962	3,663	4,305	5,923	0,951	1,382	0,855
555541995	De Dijlevallei	Special Protection Area (Birds Directive)	Regional	Not Reported	Designated	1988	7,069	Atlantic	Belgium	7,069	1,767	2,658	4,122	0,535	1,063	1,716	3,638	4,35	5,871	1,698	1,129	0,728
555541997	Ijzervallei	Special Protection Area (Birds Directive)	Regional	Not Reported	Designated	1988	24,167	Atlantic	Belgium	24,167	3,894	3,803	5,585	0,867	2,2	2,346	3,4	4,072	5,298	1,425	1,459	0,993
555541998	Poldercomplex	Special Protection Area (Birds Directive)	Regional	Not Reported	Designated	1988	87,714	Atlantic	Belgium	87,703	5,134	7,756	13,926	0,975	2,136	2,295	3,833	4,424	6,167	2,058	1,362	0,759
555541999	Het Zwin	Special Protection Area (Birds Directive)	Regional	Not Reported	Designated	1988	11,299	Atlantic	Belgium	11,265	4,463	4,938	7,229	0,859	2,172	2,328	3,811	4,396	6,146	0,849	0,767	0,524
555623335	Vallée de la Haine en amont de Mons	Special Protection Area (Birds Directive)	Regional	Not Reported	Designated	2009	4,438	Atlantic	Belgium	4,438	0,755	1,261	1,947	0,439	1,385	1,918	3,988	4,677	6,501	3,148	1,885	1,221
555623366	Bois d'Anthisnes et d'Esneux	Special Protection Area (Birds Directive)	Regional	Not Reported	Designated	2009	9,002	Continental	Belgium	9,002	1,287	0,776	1,184	0,205	0,559	1,91	3,724	4,448	6,083	2,631	4,363	2,859
555623442	Bassin du Ruisseau du Messancy	Special Protection Area (Birds Directive)	Regional	Not Reported	Designated	2009	5,017	Continental	Belgium	5,017	0,624	0,817	1,132	0,403	1,38	2,48	4,076	4,916	6,543	4,05	3,094	2,233
555623478	Vallée du Biran	Special Protection Area (Birds Directive)	Regional	Not Reported	Designated	2009	5,165	Continental	Belgium	5,165	0,456	0,344	0,456	0,158	0,473	1,901	4,126	4,841	6,702	5,624	7,455	5,624
555536651	Klein en Groot Schietveld	Special Areas of Conservation (Habitats Directive)	Regional	Not Reported	Designated	2014	4,501	Atlantic	Belgium	4,501	2,555	2,206	3,716	1,27	1,878	1,971	3,713	4,354	5,989	0,937	1,085	0,644
555536652	Bos- en heidegebieden ten oosten van Antwerpen	Special Areas of Conservation (Habitats Directive)	Regional	Not Reported	Designated	2014	24,897	Atlantic	Belgium	24,897	3,713	3,338	5,479	1,136	1,635	2,047	3,882	4,53	6,3	1,516	1,687	1,028
555536653	Het Blak, Kievitsheide, Ekstergoor en nabijgelegen Kamsalamanderhabitats	Special Areas of Conservation (Habitats Directive)	Regional	Not Reported	Designated	2014	4,55	Atlantic	Belgium	4,55	8,972	5,976	9,702	1,252	1,753	2,01	3,87	4,51	6,277	0,268	0,403	0,248
555536654	Heesbossen, Vallei van Marke en Merkske en Ringven met valleigronden langs de Heerlese Loop	Special Areas of Conservation (Habitats Directive)	Regional	Not Reported	Designated	2014	3,632	Atlantic	Belgium	3,632	10,512	18,66	31,562	1,437	1,857	2,551	3,844	4,48	6,235	0,205	0,115	0,068
555536655	Vennen, heiden en moerassen rond Turnhout	Special Areas of Conservation (Habitats Directive)	Regional	Not Reported	Designated	2014	4,427	Atlantic	Belgium	4,405	4,39	6,471	10,863	1,253	1,598	2,006	3,912	4,557	6,348	0,539	0,366	0,218
555536656	Valleigebied van de Kleine Nete met brongebieden, moerassen en heiden	Special Areas of Conservation (Habitats Directive)	Regional	Not Reported	Designated	2014	22,712	Atlantic	Belgium	22,692	6,388	5,881	10,075	1,031	1,445	1,773	3,889	4,549	6,306	0,841	0,914	0,534
555536657	Bovenloop van de Grote Nete met Zammelsbroek, Langdonken en Goor.	Special Areas of Conservation (Habitats Directive)	Regional	Not Reported	Designated	2014	27,791	Atlantic	Belgium	27,791	4,521	4,277	7,037	0,904	1,252	1,65	3,828	4,502	6,206	1,316	1,391	0,845
555536661	Mangelbeek en heide- en vengebieden tussen Houthalen en Gruitrode	Special Areas of Conservation (Habitats Directive)	Regional	Not Reported	Designated	2014	9,009	Atlantic	Belgium	9,009	3,378	5,927	9,674	0,624	0,854	1,683	3,92	4,601	6,388	1,003	0,571	0,35
555536666	Mechelse Heide en vallei van de Ziepbeek	Special Areas of Conservation (Habitats Directive)	Regional	Not Reported	Designated	2014	6,372	Atlantic	Belgium	6,372	0,509	0,599	0,963	0,528	0,772	1,427	3,959	4,63	6,445	5,596	4,755	2,958
555536668	Uiterwaarden langs de Limburgse Maas met Vijverbroek	Special Areas of Conservation (Habitats Directive)	Regional	Not Reported	Designated	2014	4,53	Atlantic	Belgium	4,512	4,392	4,825	8,048	0,424	0,75	0,877	3,904	4,553	6,365	0,546	0,497	0,298
555536669	Bossen en kalkgraslanden van Haspengouw	Special Areas of Conservation (Habitats Directive)	Regional	Not Reported	Designated	2014	18,379	Atlantic	Belgium	18,379	1,347	1,266	2,028	0,365	0,732	1,467	3,62	4,334	5,834	3,591	3,821	2,385
555536670	Voerstreek	Special Areas of Conservation (Habitats Directive)	Regional	Not Reported	Designated	2014	11,989	Continental	Belgium	11,889	0,523	0,504	0,8	0,183	0,392	1,254	4,046	4,708	6,557	7,439	7,72	4,863
555536673	Bosbeekvallei en aangrenzende bos- en heidegebieden te As-Opglabbeek-Maaseik	Special Areas of Conservation (Habitats Directive)	Regional	Not Reported	Designated	2014	3,63	Atlantic	Belgium	3,63	3,52	1,987	2,865	0,571	0,81	1,503	3,923	4,614	6,349	0,611	1,082	0,75
555536674	Bossen en heiden van zandig Vlaanderen: oostelijk deel	Special Areas of Conservation (Habitats Directive)	Regional	Not Reported	Designated	2014	15,795	Atlantic	Belgium	15,795	7,464	3,937	5,284	1,04	1,899	2,302	3,909	4,529	6,326	0,601	1,139	0,849
555536675	Schelde- en Durmeëstuarium van de Nederlandse grens tot Gent	Special Areas of Conservation (Habitats Directive)	Regional	Not Reported	Designated	2014	49,885	Atlantic	Belgium	49,74	8,667	5,295	8,665	1,067	1,753	1,925	3,737	4,379	6,046	0,918	1,503	0,918
555536676	Bossen van de Vlaamse Ardennen en andere Zuidvlaamse bossen.	Special Areas of Conservation (Habitats Directive)	Regional	Not Reported	Designated	2014	39,227	Atlantic	Belgium	39,227	0,854	0,654	1,126	1,052	1,718	2,587	4,123	4,779	6,665	8,275	10,806	6,276
555536677	Bossen van het zuidoosten van de Zandleemstreek	Special Areas of Conservation (Habitats Directive)	Regional	Not Reported	Designated	2014	9,327	Atlantic	Belgium	9,327	5,858	8,6	16,468	0,553	1,126	1,229	3,745	4,425	6,058	0,588	0,401	0,209
555536678	Zoniënwoud	Special Areas of Conservation (Habitats Directive)	Regional	Not Reported	Designated	2014	3,833	Atlantic	Belgium	3,833	1,538	1,564	2,568	0,99	1,39	2,409	3,75	4,456	6,058	1,436	1,412	0,86
555536679	Hallerbos en nabije boscomplexen met brongebieden en heiden	Special Areas of Conservation (Habitats Directive)	Regional	Not Reported	Designated	2014	10,751	Atlantic	Belgium	10,751	0,479	0,551	0,909	0,902	1,459	2,484	3,983	4,687	6,436	7,724	6,715	4,07
555536680	Valleigebied tussen Melsbroek, Kampenhout, Kortemberg en Veltem.	Special Areas of Conservation (Habitats Directive)	Regional	Not Reported	Designated	2014	10,219	Atlantic	Belgium	10,219	2,344	2,134	3,648	0,447	1,148	1,548	3,729	4,418	6,014	1,539	1,69	0,989
555536681	Valleien van de Dijle, Laan en IJse met aangrenzende bos- en moerasgebieden	Special Areas of Conservation (Habitats Directive)	Regional	Not Reported	Designated	2014	10,064	Atlantic	Belgium	10,064	0,821	0,801	1,319	0,593	1,126	1,914	3,652	4,364	5,868	4,36	4,469	2,714
555536682	Valleien van de Winge en de Motte met valleihellingen.	Special Areas of Conservation (Habitats Directive)	Regional	Not Reported	Designated	2014	16,28	Atlantic	Belgium	16,28	3,74	3,35	4,719	0,467	1,054	1,399	3,663	4,363	5,902	1,217	1,359	0,965
555536683	Demervallei	Special Areas of Conservation (Habitats Directive)	Regional	Not Reported	Designated	2014	17,279	Atlantic	Belgium	17,279	3,669	2,852	5,263	0,641	1,12	1,308	3,693	4,389	5,958	1,278	1,645	0,891
555536684	Duingebieden inclusief Ijzermonding en Zwin.	Special Areas of Conservation (Habitats Directive)	Regional	Not Reported	Designated	2014	8,542	Atlantic	Belgium	8,299	7,342	9,661	13,27	0,849	2,008	2,112	3,496	4,112	5,575	0,443	0,336	0,245
555536686	Westvlaams Heuvelland	Special Areas of Conservation (Habitats Directive)	Regional	Not Reported	Designated	2014	8,98	Atlantic	Belgium	8,98	0,827	0,92	1,483	1,464	2,63	3,252	4,168	4,811	6,64	4,089	3,675	2,28
555536687	Bossen, heiden en valleigebieden van zandig Vlaanderen: westelijk deel	Special Areas of Conservation (Habitats Directive)	Regional	Not Reported	Designated	2014	12,594	Atlantic	Belgium	12,594	2,748	2,635	4,281	1,016	2,265	2,723	3,79	4,424	6,04	1,457	1,52	0,935
555579855	Bois d'Enghien et de Silly	Special Protection Area (Birds Directive)	Regional	Not Reported	Designated	2014	5,492	Atlantic	Belgium	5,492	0,883	1,072	1,724	0,921	1,635	2,699	4,048	4,732	6,547	2,995	2,467	1,534
555579859	Vallée de la Soor	Special Protection Area (Birds Directive)	Regional	Not Reported	Designated	2014	4,585	Continental	Belgium	4,585	0,266	0,328	0,507	0,075	1,137	1,996	4,014	4,697	6,511	9,083	7,366	4,766
555579861	Basse vallée de la Lienne	Special Protection Area (Birds Directive)	Regional	Not Reported	Designated	2014	3,941	Continental	Belgium	3,941	0,182	0,236	0,355	0,098	1,305	2,208	3,833	4,541	6,284	12,308	9,492	6,31
555579863	Vallée de l'Amblève de Chêneu au Pont de Targnon	Special Protection Area (Birds Directive)	Regional	Not Reported	Designated	2014	2,406	Continental	Belgium	2,406	0,496	0,72	1,029	0,028	1,181	1,666	3,836	4,531	6,201	3,529	2,431	1,701
555579882	Forêts de Muno	Special Protection Area (Birds Directive)	Regional	Not Reported	Designated	2014	5,611	Continental	Belgium	5,611	0,524	0,304	0,33	0,373	1,504	1,726	4,052	4,857	6,508	5,101	8,792	8,1
555579883	Bassin inférieur de l'Ourthe occidentale	Special Protection Area (Birds Directive)	Regional	Not Reported	Designated	2014	8,276	Continental	Belgium	8,276	0,646	0,775	1,096	0,36	2,062	2,817	4,008	4,764	6,5	5,025	4,189	2,962
555579890	Forêts et lac de Bambois	Special Protection Area (Birds Directive)	Regional	Not Reported	Designated	2014	3,125	Continental	Belgium	3,125	1,043	1,342	1,983	0,734	2,039	2,612	4,061	4,814	6,614	1,912	1,486	1,006
555579891	Bois calcaires de Nettinne	Special Protection Area (Birds Directive)	Regional	Not Reported	Designated	2014	2,079	Continental	Belgium	2,079	1,397	2,59	3,916	0,188	0,607	2	4,185	4,913	6,785	1,165	0,628	0,415
555579894	Bois de Famenne à Waillet	Special Protection Area (Birds Directive)	Regional	Not Reported	Designated	2014	4,447	Continental	Belgium	4,447	0,562	0,946	1,419	0,126	0,281	1,716	4,138	4,859	6,753	4,234	2,515	1,677
555579895	Bassin de la Semois du Maka à Bouillon	Special Protection Area (Birds Directive)	Regional	Not Reported	Designated	2014	8,628	Continental	Belgium	8,628	0,274	0,247	0,312	0,222	1,447	2,094	4,011	4,808	6,542	12,096	13,419	10,623
555579896	Vallée du Ruisseau de Rebais	Special Protection Area (Birds Directive)	Regional	Not Reported	Designated	2014	4,989	Continental	Belgium	4,989	0,318	0,395	0,555	0,267	1,543	1,984	3,888	4,692	6,292	7,926	6,381	4,541
555579897	Vallée du Ruisseau de Saint-Jean	Special Protection Area (Birds Directive)	Regional	Not Reported	Designated	2014	4,533	Continental	Belgium	4,532	0,856	0,599	0,785	0,561	1,986	2,517	4,029	4,848	6,48	2,806	4,01	3,06
555623336	Forêt de Mariemont	Special Protection Area (Birds Directive)	Regional	Not Reported	Designated	2014	1,486	Atlantic	Belgium	1,486	0,45	0,402	0,636	0,608	1,093	2,215	4,147	4,867	6,603	3,057	3,422	2,163
555623348	Sources de la Hante	Special Protection Area (Birds Directive)	Regional	Not Reported	Designated	2014	5,672	Continental	Belgium	5,672	1,65	1,348	1,754	0,673	1,112	2,363	4,091	4,844	6,575	1,629	1,994	1,532
555623364	Bois de la Neuville et de la Vecquée	Special Protection Area (Birds Directive)	Regional	Not Reported	Designated	2014	3,755	Continental	Belgium	3,755	1,016	1,578	2,448	0,315	1,399	1,996	3,764	4,514	6,104	2,152	1,386	0,893
555623376	Vallée de l'Amblève du Pont de Targnon à Remouchamps	Special Protection Area (Birds Directive)	Regional	Not Reported	Designated	2014	17,781	Continental	Belgium	17,781	0,26	0,206	0,303	0,037	1,173	1,703	3,98	4,694	6,368	18,3	23,098	15,703
555623377	Bois de la Géronstère	Special Protection Area (Birds Directive)	Regional	Not Reported	Designated	2014	4,553	Continental	Belgium	4,553	0,143	0,138	0,21	0,124	1,284	2,199	3,926	4,641	6,409	16,837	17,447	11,465
555623378	Fagnes de Malchamps et de Stoumont	Special Protection Area (Birds Directive)	Regional	Not Reported	Designated	2014	3,841	Continental	Belgium	3,841	0,464	0,639	0,96	1,288	4,058	4,034	3,946	4,7	6,388	4,766	3,461	2,304
555623387	Vallée de la Lienne et affluents entre Les Trous de Bras et Habiémont	Special Protection Area (Birds Directive)	Regional	Not Reported	Designated	2014	2,239	Continental	Belgium	2,239	0,68	0,86	1,258	1,266	3,217	3,868	3,964	4,716	6,411	2,483	1,963	1,342
555623388	Ma Campagne au sud de Malmedy	Special Protection Area (Birds Directive)	Regional	Not Reported	Designated	2014	0,522	Continental	Belgium	0,522	0,276	0,309	0,457	1,154	2,915	3,681	3,856	4,559	6,211	2,954	2,638	1,784
555623394	Bois de Staneux	Special Protection Area (Birds Directive)	Regional	Not Reported	Designated	2014	6,436	Continental	Belgium	6,436	0,537	0,565	0,869	0,087	1,204	2,041	3,865	4,555	6,302	5,331	5,067	3,294
555623420	Sources du Ruisseau de Tavigny	Special Protection Area (Birds Directive)	Regional	Not Reported	Designated	2014	2,2	Continental	Belgium	2,2	0,616	1,058	1,582	1,639	3,974	3,981	4,066	4,836	6,53	2,717	1,582	1,058
555623428	Vallée du Ruisseau des Aleines	Special Protection Area (Birds Directive)	Regional	Not Reported	Designated	2014	7,538	Continental	Belgium	7,538	0,642	0,567	0,74	0,252	1,482	2,226	4,18	4,976	6,732	4,826	5,464	4,187
555623439	Vallées de l'Eisch et de Clairefontaine	Special Protection Area (Birds Directive)	Regional	Not Reported	Designated	2014	1,673	Continental	Belgium	1,673	0,506	0,79	1,146	0,385	1,354	2,444	4,119	4,948	6,61	2,884	1,847	1,274
555536648	Zones boisées et ouvertes au Sud de la Région bruxelloise - complexe Verrewinkel - Kinsendael	Special Areas of Conservation (Habitats Directive)	Regional	Not Reported	Designated	2015	1,393	Atlantic	Belgium	1,393	0,434	0,584	0,933	0,778	1,314	2,455	3,874	4,572	6,283	3,069	2,28	1,427
555579886	Bois de Famenne à Humain et Aye	Special Protection Area (Birds Directive)	Regional	Not Reported	Designated	2015	5,369	Continental	Belgium	5,369	1,384	1,956	2,936	0,163	0,325	1,588	4,25	4,987	6,933	1,889	1,337	0,891
555623331	Vallée de la Rhosnes	Special Protection Area (Birds Directive)	Regional	Not Reported	Designated	2015	1,99	Atlantic	Belgium	1,99	0,937	1,517	2,716	1,34	2,008	3,038	4,046	4,7	6,542	1,699	1,049	0,586
555623332	Vallées de la Dendre et de la Marcq	Special Protection Area (Birds Directive)	Regional	Not Reported	Designated	2015	4,939	Atlantic	Belgium	4,939	0,659	0,937	1,566	1,478	2,1	3,174	4,054	4,724	6,552	3,805	2,676	1,601
555623334	Marais de la Verne	Special Protection Area (Birds Directive)	Regional	Not Reported	Designated	2015	0,944	Atlantic	Belgium	0,944	2,28	4,405	7,081	0,741	1,499	2,388	4,056	4,724	6,509	0,481	0,249	0,155
555623363	Affluents de la Meuse entre Huy et Flémalle	Special Protection Area (Birds Directive)	Regional	Not Reported	Designated	2015	5,061	Continental	Belgium	4,678	0,445	0,559	0,849	0,306	0,729	2,08	3,671	4,42	5,947	5,484	4,366	2,875
555623365	Vallée de l'Ourthe entre Comblain-au-Pont et Angleur	Special Protection Area (Birds Directive)	Regional	Not Reported	Designated	2015	6,327	Continental	Belgium	6,327	0,348	0,243	0,373	0,105	0,336	1,376	3,818	4,549	6,269	8,156	11,68	7,609
555623370	Vallée de la Vesdre entre Eupen et Verviers	Special Protection Area (Birds Directive)	Regional	Not Reported	Designated	2015	5,486	Continental	Belgium	5,486	0,256	0,229	0,361	0,082	1,125	1,936	4,02	4,697	6,518	10,324	11,541	7,321
555623372	Osthertogenwald autour de Raeren	Special Protection Area (Birds Directive)	Regional	Not Reported	Designated	2015	3,959	Continental	Belgium	3,913	0,889	0,508	0,828	0,092	1,081	1,902	4,026	4,684	6,578	2,511	4,394	2,696
555623373	La Gileppe	Special Protection Area (Birds Directive)	Regional	Not Reported	Designated	2015	11,622	Continental	Belgium	11,622	0,292	0,337	0,523	0,074	1,075	1,931	3,942	4,612	6,438	13,174	11,415	7,355
555623395	Vallée de l'Ourthe entre Bomal et Hamoir	Special Protection Area (Birds Directive)	Regional	Not Reported	Designated	2015	5,879	Continental	Belgium	5,879	1,046	1,753	2,658	0,081	0,198	1,357	3,871	4,574	6,345	2,616	1,561	1,029
555623408	Fagnes de Samrée et de Tailles	Special Protection Area (Birds Directive)	Regional	Not Reported	Designated	2015	5,671	Continental	Belgium	5,671	0,451	0,509	0,728	2,61	4,505	4,734	4,152	4,947	6,642	5,958	5,279	3,691
555623424	Bassin supérieur de l'Ourthe occidentale	Special Protection Area (Birds Directive)	Regional	Not Reported	Designated	2015	17,949	Continental	Belgium	17,949	0,735	0,991	1,369	1,496	3,481	3,67	4,199	4,98	6,798	6,504	4,824	3,492
555623440	Bassin supérieur de la Chevratte	Special Protection Area (Birds Directive)	Regional	Not Reported	Designated	2015	13,672	Continental	Belgium	13,672	0,66	0,773	1,048	0,332	1,363	2,136	4,015	4,848	6,444	6,322	5,397	3,981
555623452	Vallée de la Meuse de Marche-les-Dames à Andenne	Special Protection Area (Birds Directive)	Regional	Not Reported	Designated	2015	2,816	Continental	Belgium	2,816	0,278	0,3	0,457	0,42	1,531	2,281	4,024	4,779	6,482	6,811	6,312	4,143
555623453	Vallée du Burnot	Special Protection Area (Birds Directive)	Regional	Not Reported	Designated	2015	1,513	Continental	Belgium	1,513	0,494	0,663	1,033	0,447	0,83	2,481	4,044	4,776	6,64	2,81	2,093	1,344
555623458	Vallée du Flavion	Special Protection Area (Birds Directive)	Regional	Not Reported	Designated	2015	6,383	Continental	Belgium	6,383	0,682	0,587	0,851	0,55	1,357	2,067	4,155	4,912	6,738	4,18	4,857	3,35
555623459	Vallée de la Chinelle	Special Protection Area (Birds Directive)	Regional	Not Reported	Designated	2015	8,604	Continental	Belgium	8,604	1,237	0,914	1,151	0,596	2,02	2,572	4,146	4,91	6,711	2,676	3,621	2,876
555623463	Vallée de la Meuse d'Hastière à Dinant	Special Protection Area (Birds Directive)	Regional	Not Reported	Designated	2015	7,608	Continental	Belgium	7,608	0,391	0,342	0,495	0,19	0,551	1,817	4,177	4,903	6,682	7,96	9,1	6,288
555623474	Bassin ardennais de l'Eau Noire	Special Protection Area (Birds Directive)	Regional	Not Reported	Designated	2015	2,125	Continental	Belgium	2,125	0,464	0,801	1,226	0,455	1,969	2,205	4,068	4,837	6,517	3,545	2,054	1,342
555623475	Bassin ardennais du Viroin	Special Protection Area (Birds Directive)	Regional	Not Reported	Designated	2015	5,528	Continental	Belgium	5,523	0,375	0,274	0,348	0,292	0,987	2,37	3,966	4,71	6,459	7,071	9,678	7,62
555536647	La Forêt de Soignes avec lisières et domaines boisés avoisinants et la Vallée de la Woluwe - complexe Forêt de Soignes - Vallée de la Woluwe	Special Areas of Conservation (Habitats Directive)	Regional	Not Reported	Designated	2016	20,644	Atlantic	Belgium	20,644	0,914	0,883	1,582	0,946	1,338	2,42	3,828	4,532	6,183	5,609	5,806	3,241
555536649	Zones boisées et zones humides de la Vallée du Molenbeek dans le Nord-Ouest de la Région bruxelloise	Special Areas of Conservation (Habitats Directive)	Regional	Not Reported	Designated	2016	1,291	Atlantic	Belgium	1,291	1,037	1,024	1,667	0,799	1,433	2,185	4,061	4,745	6,475	1,236	1,252	0,769
555536731	Basse vallée du Geer	Special Areas of Conservation (Habitats Directive)	Regional	Not Reported	Designated	2016	5,438	Continental	Belgium	4,859	1,363	2,395	3,934	0,187	0,439	1,103	3,843	4,527	6,247	1,825	1,039	0,632
555579843	Forêt de Bon-Secours	Special Protection Area (Birds Directive)	Regional	Not Reported	Designated	2016	3,751	Atlantic	Belgium	3,75	1,247	1,708	2,803	0,752	1,498	2,311	4,039	4,708	6,502	1,752	1,279	0,78
555579844	Forêts de Rance	Special Protection Area (Birds Directive)	Regional	Not Reported	Designated	2016	9,957	Continental	Belgium	9,957	1,257	1,301	1,628	0,765	1,227	2,484	4,104	4,846	6,576	2,833	2,737	2,187
555579845	Vallée de la Dyle en aval d'Archennes	Special Protection Area (Birds Directive)	Regional	Not Reported	Designated	2016	1,404	Atlantic	Belgium	1,404	1,011	0,987	1,676	0,332	0,899	1,564	3,664	4,375	5,882	1,322	1,355	0,798
555579846	Vallée de la Lasne	Special Protection Area (Birds Directive)	Regional	Not Reported	Designated	2016	4,225	Atlantic	Belgium	4,225	2,868	1,274	3,712	0,773	1,244	2,249	3,716	4,431	5,997	0,809	1,821	0,625
555579847	Bord nord du bassin de la Haine	Special Protection Area (Birds Directive)	Regional	Not Reported	Designated	2016	21,729	Atlantic	Belgium	21,729	0,565	0,706	1,172	0,752	1,405	2,191	4,038	4,718	6,512	9,31	7,45	4,488
555579849	Vallée de la Meuse à Huy et vallon de la Solières	Special Protection Area (Birds Directive)	Regional	Not Reported	Designated	2016	4,53	Continental	Belgium	4,53	0,322	0,241	0,364	0,268	0,56	1,962	3,805	4,543	6,222	7,458	9,965	6,598
555579850	Vallée de la Lembrée et affluents	Special Protection Area (Birds Directive)	Regional	Not Reported	Designated	2016	6,898	Continental	Belgium	6,898	0,445	0,42	0,62	0,09	1,2	1,952	3,895	4,618	6,367	6,66	7,056	4,78
555579851	Bois de Colfontaine	Special Protection Area (Birds Directive)	Regional	Not Reported	Designated	2016	8,457	Atlantic	Belgium	8,457	0,533	0,72	1,16	0,925	1,621	2,707	4,021	4,712	6,476	6,157	4,558	2,829
555579852	Bois de Vieux Sart et de Montbliart	Special Protection Area (Birds Directive)	Regional	Not Reported	Designated	2016	9,241	Continental	Belgium	9,195	0,966	1,097	1,609	0,746	1,278	2,54	4,092	4,824	6,563	3,542	3,119	2,127
555579853	Vallées du Hoyoux et du Triffoy	Special Protection Area (Birds Directive)	Regional	Not Reported	Designated	2016	12,837	Continental	Belgium	12,837	1,48	1,688	2,564	0,328	1,56	2,118	3,916	4,656	6,344	2,732	2,395	1,577
555579856	Bois Massart et forêts de Sivry-Rance	Special Protection Area (Birds Directive)	Regional	Not Reported	Designated	2016	6,816	Continental	Belgium	6,816	1,046	1,164	1,57	0,44	0,986	2,431	4,055	4,794	6,532	2,816	2,531	1,876
555579862	Vallée de l'Olefbach	Special Protection Area (Birds Directive)	Regional	Not Reported	Designated	2016	6,394	Continental	Belgium	6,337	0,402	0,46	0,702	1,853	3,631	4,231	3,924	4,607	6,329	7,066	6,175	4,046
555579864	Camp militaire d'Elsenborn	Special Protection Area (Birds Directive)	Regional	Not Reported	Designated	2016	25,569	Continental	Belgium	25,49	0,893	0,935	1,424	1,821	3,664	3,963	3,928	4,611	6,338	6,38	6,093	4,001
555579865	Vallées de la Warche et du Bayehon en aval du barrage de Robertville	Special Protection Area (Birds Directive)	Regional	Not Reported	Designated	2016	4,23	Continental	Belgium	4,23	0,29	0,338	0,508	0,921	2,768	2,891	3,857	4,556	6,282	8,003	6,866	4,568
555579867	Fagnes de la Polleur et de Malmedy	Special Protection Area (Birds Directive)	Regional	Not Reported	Designated	2016	2,862	Continental	Belgium	2,862	0,31	0,304	0,464	1,49	3,84	4,078	3,998	4,727	6,489	6,158	6,279	4,114
555579884	Haute-Wamme et Masblette	Special Protection Area (Birds Directive)	Regional	Not Reported	Designated	2016	68,798	Continental	Belgium	68,798	0,297	0,315	0,445	1,444	3,487	3,695	4,242	5,012	6,846	31,513	29,712	21,032
555579885	Forêt de Freyr	Special Protection Area (Birds Directive)	Regional	Not Reported	Designated	2016	29,374	Continental	Belgium	29,374	0,431	0,482	0,68	1,567	3,542	3,885	4,195	4,974	6,783	14,189	12,688	8,993
555579887	Bassin de la Lomme de Poix-Saint-Hubert à Grupont	Special Protection Area (Birds Directive)	Regional	Not Reported	Designated	2016	34,722	Continental	Belgium	34,722	0,314	0,476	0,689	0,27	1,763	2,601	4,251	5,013	6,91	21,175	13,969	9,65
555579889	Basse-Vierre	Special Protection Area (Birds Directive)	Regional	Not Reported	Designated	2016	27,897	Continental	Belgium	27,897	1,155	1,044	1,296	0,446	1,892	2,262	4,121	4,936	6,635	5,16	5,709	4,599
555579892	Forêt d'Anlier	Special Protection Area (Birds Directive)	Regional	Not Reported	Designated	2016	75,38	Continental	Belgium	75,38	1,201	1,017	1,265	0,724	2,754	2,893	4,147	4,973	6,653	8,157	9,633	7,744
555579893	Camp militaire de Lagland	Special Protection Area (Birds Directive)	Regional	Not Reported	Designated	2016	22,702	Continental	Belgium	22,702	2,744	1,979	2,368	0,417	1,954	2,49	4,11	4,95	6,583	1,959	2,717	2,27
555623075	Plaine de Ny	Special Protection Area (Birds Directive)	Regional	Not Reported	Designated	2016	1,543	Continental	Belgium	1,543	1,085	0,823	1,171	0,074	0,224	1,809	4,031	4,736	6,553	1,292	1,703	1,197
555623320	Affluents brabançons de la Senne	Special Protection Area (Birds Directive)	Regional	Not Reported	Designated	2016	7,003	Atlantic	Belgium	7,003	0,623	0,609	1,002	0,893	1,455	2,51	3,941	4,643	6,453	4,793	4,903	2,98
555623321	Vallées de l'Argentine et de la Lasne	Special Protection Area (Birds Directive)	Regional	Not Reported	Designated	2016	7,42	Atlantic	Belgium	7,42	0,644	0,537	0,892	0,844	1,207	2,343	3,777	4,484	6,16	4,773	5,724	3,446
555623323	Vallée de la Dyle à Ottignies	Special Protection Area (Birds Directive)	Regional	Not Reported	Designated	2016	3,049	Atlantic	Belgium	3,049	0,745	0,591	0,94	0,772	1,176	2,196	3,742	4,469	6,035	2,645	3,334	2,096
555623324	Vallée du Train	Special Protection Area (Birds Directive)	Regional	Not Reported	Designated	2016	4,65	Atlantic	Belgium	4,65	0,768	0,666	1,055	0,709	1,118	2,125	3,635	4,366	5,835	3,168	3,653	2,306
555623326	Sources de la Dyle	Special Protection Area (Birds Directive)	Regional	Not Reported	Designated	2016	6,483	Atlantic	Belgium	6,483	2,157	1,2	2,078	0,772	1,209	2,238	3,83	4,551	6,197	1,332	2,394	1,383
555623327	Vallée de la Thyle	Special Protection Area (Birds Directive)	Regional	Not Reported	Designated	2016	11,056	Atlantic	Belgium	11,056	1,042	0,909	1,445	0,714	1,181	2,238	3,81	4,536	6,167	3,601	4,128	2,596
555623328	Vallée de la Lys	Special Protection Area (Birds Directive)	Regional	Not Reported	Designated	2016	3,227	Atlantic	Belgium	3,225	1,061	1,147	1,806	0,628	2,098	2,91	4,076	4,72	6,516	1,91	1,767	1,122
555623329	Vallée de l'Escaut en aval de Tournai	Special Protection Area (Birds Directive)	Regional	Not Reported	Designated	2016	3,658	Atlantic	Belgium	3,658	3,931	6,497	9,965	0,838	1,776	2,238	4,084	4,731	6,561	0,549	0,332	0,217
555623333	Bois de la Houssière	Special Protection Area (Birds Directive)	Regional	Not Reported	Designated	2016	6,893	Atlantic	Belgium	6,893	1,028	0,733	1,2	0,964	1,496	2,598	4,03	4,736	6,504	2,882	4,042	2,469
555623337	Vallée de la Haine en aval de Mons	Special Protection Area (Birds Directive)	Regional	Not Reported	Designated	2016	9,716	Atlantic	Belgium	9,716	1,918	3,547	5,995	0,493	1,224	1,64	3,989	4,654	6,446	1,834	0,992	0,587
555623338	Vallée de la Trouille	Special Protection Area (Birds Directive)	Regional	Not Reported	Designated	2016	13,794	Atlantic	Belgium	13,789	1,566	1,312	1,995	0,67	1,594	2,653	4,02	4,709	6,477	2,676	3,194	2,1
555623340	Haute-Sambre en aval de Thuin	Special Protection Area (Birds Directive)	Regional	Not Reported	Designated	2016	7,065	Continental	Belgium	4,854	0,809	0,801	1,222	0,507	1,073	2,325	4,016	4,737	6,539	3,073	3,104	2,034
555623343	Haut-Pays des Honnelles	Special Protection Area (Birds Directive)	Regional	Not Reported	Designated	2016	5,744	Atlantic	Belgium	5,743	0,643	0,755	1,251	0,934	1,656	2,829	4,02	4,698	6,426	4,205	3,582	2,162
555623344	Haute-Sambre en amont de Thuin	Special Protection Area (Birds Directive)	Regional	Not Reported	Designated	2016	3,546	Continental	Belgium	3,492	0,903	0,617	0,888	0,46	0,994	2,429	4,064	4,782	6,587	2,335	3,417	2,375
555623345	Vallée de la Biesmelle	Special Protection Area (Birds Directive)	Regional	Not Reported	Designated	2016	2,652	Continental	Belgium	2,652	1,411	1,453	2,228	0,468	1,013	2,354	4,084	4,807	6,585	1,302	1,265	0,825
555623346	Haute vallée de la Thure	Special Protection Area (Birds Directive)	Regional	Not Reported	Designated	2016	5,135	Continental	Belgium	5,129	0,786	1,076	1,635	0,76	1,258	2,516	4,103	4,835	6,596	3,251	2,375	1,563
555623347	Vallée de la Hante	Special Protection Area (Birds Directive)	Regional	Not Reported	Designated	2016	4,499	Continental	Belgium	4,499	1,065	1,972	3,091	0,747	1,162	2,411	4,069	4,81	6,557	2,247	1,214	0,774
555623349	La Fagne entre Bailièvre et Robechies	Special Protection Area (Birds Directive)	Regional	Not Reported	Designated	2016	3,248	Continental	Belgium	3,242	0,516	0,678	1,013	0,639	1,468	2,512	4,075	4,813	6,517	3,937	2,997	2,006
555623350	Vallée de l'Eau Blanche à Virelles	Special Protection Area (Birds Directive)	Regional	Not Reported	Designated	2016	13,411	Continental	Belgium	13,411	0,881	0,871	1,303	0,313	0,959	2,308	4,037	4,779	6,5	4,69	4,744	3,171
555623351	Massifs forestiers entre Momignies et Chimay	Special Protection Area (Birds Directive)	Regional	Not Reported	Designated	2016	18,687	Continental	Belgium	18,687	0,67	0,913	1,37	0,757	2,233	2,534	4,066	4,818	6,519	7,28	5,343	3,56
555623352	Bois de Bourlers et de Baileux	Special Protection Area (Birds Directive)	Regional	Not Reported	Designated	2016	13,923	Continental	Belgium	13,923	0,483	0,66	0,968	0,652	2,14	2,81	4,064	4,831	6,536	8,717	6,379	4,35
555623353	Vallées de l'Oise et de la Wartoise	Special Protection Area (Birds Directive)	Regional	Not Reported	Designated	2016	7,716	Continental	Belgium	7,69	1,117	1,391	2,038	0,719	1,24	2,523	4,005	4,752	6,435	2,801	2,25	1,535
555623354	Haute vallée de l'Eau Noire	Special Protection Area (Birds Directive)	Regional	Not Reported	Designated	2016	9,157	Continental	Belgium	9,154	1,29	1,167	1,563	0,661	2,242	2,91	4,097	4,875	6,548	2,646	2,925	2,184
555623360	Vallée de la Gueule en aval de Kelmis	Special Protection Area (Birds Directive)	Regional	Not Reported	Designated	2016	5,26	Continental	Belgium	5,181	0,403	0,459	0,699	0,244	1,151	1,764	3,93	4,596	6,47	6,373	5,596	3,674
555623368	Basse vallée de l'Amblève	Special Protection Area (Birds Directive)	Regional	Not Reported	Designated	2016	2,986	Continental	Belgium	2,986	0,946	2,804	4,684	0,062	0,2	1,298	3,796	4,494	6,193	2,061	0,695	0,416
555623375	Vallée de l'Ourthe entre Hamoir et Comblain-au-Pont	Special Protection Area (Birds Directive)	Regional	Not Reported	Designated	2016	5,581	Continental	Belgium	5,581	1,002	0,962	1,528	0,1	0,22	1,336	3,803	4,504	6,234	2,66	2,771	1,745
555623379	Vallée de la Hoëgne	Special Protection Area (Birds Directive)	Regional	Not Reported	Designated	2016	6,203	Continental	Belgium	6,203	0,885	0,601	0,933	0,051	1,053	1,941	3,936	4,617	6,375	3,176	4,676	3,012
555623381	Vallée de la Schwalm	Special Protection Area (Birds Directive)	Regional	Not Reported	Designated	2016	4,85	Continental	Belgium	4,834	0,759	1,102	1,687	2,23	3,672	4,438	3,987	4,675	6,412	3,269	2,251	1,471
555623382	Fagnes de Stavelot et vallée de l'Eau Rouge	Special Protection Area (Birds Directive)	Regional	Not Reported	Designated	2016	8,207	Continental	Belgium	8,207	0,413	0,49	0,763	1,952	3,892	4,33	3,984	4,705	6,411	7,827	6,597	4,237
555623389	Noir Ru et Vallée du Rechterbach	Special Protection Area (Birds Directive)	Regional	Not Reported	Designated	2016	6,271	Continental	Belgium	6,271	0,373	0,324	0,478	1,285	3,611	3,861	3,864	4,584	6,239	7,576	8,721	5,911
555623393	Vallée inférieure de l'Our et ses affluents	Special Protection Area (Birds Directive)	Regional	Not Reported	Designated	2016	5,659	Continental	Belgium	5,469	0,233	0,337	0,5	0,965	2,075	2,938	3,863	4,584	6,184	11,325	7,83	5,278
555623396	Vallée de l'Ourthe entre Hotton et Barvaux-sur-Ourthe	Special Protection Area (Birds Directive)	Regional	Not Reported	Designated	2016	14,51	Continental	Belgium	14,51	0,414	0,451	0,663	0,149	0,55	1,935	4,033	4,746	6,57	10,382	9,53	6,483
555623397	Massifs forestiers famenniens entre Hotton et Barvaux-sur-Ourthe	Special Protection Area (Birds Directive)	Regional	Not Reported	Designated	2016	17,494	Continental	Belgium	17,494	0,685	0,865	1,259	0,101	0,821	1,836	4,041	4,758	6,554	6,89	5,456	3,749
555623398	La Calestienne entre Barvaux et Bomal	Special Protection Area (Birds Directive)	Regional	Not Reported	Designated	2016	3,345	Continental	Belgium	3,345	0,903	0,575	0,797	0,078	0,308	1,592	4,045	4,766	6,501	2,285	3,589	2,589
555623399	La Calestienne entre Oppagne et Barvaux	Special Protection Area (Birds Directive)	Regional	Not Reported	Designated	2016	2,616	Continental	Belgium	2,616	0,344	0,306	0,442	0,078	1,264	1,837	3,941	4,658	6,456	5,305	5,964	4,129
555623400	Basse vallée de l'Aisne	Special Protection Area (Birds Directive)	Regional	Not Reported	Designated	2016	18,791	Continental	Belgium	18,791	0,278	0,312	0,456	0,072	1,332	2,088	4,005	4,745	6,524	17,595	15,677	10,727
555623401	Camp militaire de Marche-en-Famenne	Special Protection Area (Birds Directive)	Regional	Not Reported	Designated	2016	28,683	Continental	Belgium	28,683	0,935	1,199	1,742	0,104	0,522	1,866	4,085	4,799	6,637	6,463	5,04	3,469
555623402	La Calestienne entre Marenne et Hotton	Special Protection Area (Birds Directive)	Regional	Not Reported	Designated	2016	2,855	Continental	Belgium	2,855	0,228	0,238	0,342	0,077	1,277	1,853	4,116	4,844	6,68	8,362	8,011	5,575
555623404	Vallée de l'Ourthe entre La Roche et Hotton	Special Protection Area (Birds Directive)	Regional	Not Reported	Designated	2016	6,089	Continental	Belgium	6,089	0,436	0,332	0,458	0,06	1,326	1,818	4,001	4,717	6,518	6,386	8,387	6,079
555623405	Haute vallée de l'Aisne	Special Protection Area (Birds Directive)	Regional	Not Reported	Designated	2016	18,494	Continental	Belgium	18,494	0,357	0,308	0,436	0,22	2,074	2,89	4,07	4,826	6,569	13,593	15,755	11,13
555623406	Fagne de la Crépale et prairies de Malempré	Special Protection Area (Birds Directive)	Regional	Not Reported	Designated	2016	1,502	Continental	Belgium	1,502	0,562	0,409	0,574	1,185	3,481	3,603	3,96	4,718	6,509	2,461	3,381	2,409
555623407	Fanges des sources de l'Aisne	Special Protection Area (Birds Directive)	Regional	Not Reported	Designated	2016	3,439	Continental	Belgium	3,439	0,488	0,459	0,655	2,608	4,546	4,742	4,08	4,862	6,548	4,288	4,559	3,195
555623411	Bassin supérieur de la Salm	Special Protection Area (Birds Directive)	Regional	Not Reported	Designated	2016	6,363	Continental	Belgium	6,363	0,291	0,42	0,619	1,417	3,834	3,974	3,959	4,704	6,371	9,781	6,777	4,598
555623413	Vallée de l'Ourthe entre Nisramont et La Roche	Special Protection Area (Birds Directive)	Regional	Not Reported	Designated	2016	19,894	Continental	Belgium	19,894	0,182	0,212	0,304	0,157	1,829	2,721	4,04	4,788	6,512	27,653	23,74	16,556
555623414	Bassin inférieur de l'Ourthe orientale	Special Protection Area (Birds Directive)	Regional	Not Reported	Designated	2016	22,44	Continental	Belgium	22,44	0,269	0,385	0,574	1,16	3,155	3,538	4,006	4,761	6,45	19,871	13,884	9,312
555623415	Haute-Wimbe	Special Protection Area (Birds Directive)	Regional	Not Reported	Designated	2016	30,759	Continental	Belgium	30,759	0,352	0,474	0,672	0,486	1,96	2,696	4,31	5,101	6,928	17,779	13,203	9,313
555623416	Massif forestier de Daverdisse	Special Protection Area (Birds Directive)	Regional	Not Reported	Designated	2016	44,762	Continental	Belgium	44,762	0,345	0,396	0,55	0,306	1,805	2,586	4,284	5,057	6,94	21,882	19,064	13,726
555623419	Etangs de Longchamps et de Noville	Special Protection Area (Birds Directive)	Regional	Not Reported	Designated	2016	3,615	Continental	Belgium	3,615	0,492	0,677	0,968	1,498	3,277	3,788	4,042	4,805	6,528	4,361	3,169	2,216
555623423	Haute-Lomme	Special Protection Area (Birds Directive)	Regional	Not Reported	Designated	2016	18,289	Continental	Belgium	18,289	0,729	0,566	0,665	1,608	3,583	3,661	4,292	5,087	6,942	6,619	8,526	7,257
555623427	Bassin de la Semois de Bouillon à Alle	Special Protection Area (Birds Directive)	Regional	Not Reported	Designated	2016	16,48	Continental	Belgium	16,48	0,464	0,471	0,553	0,175	0,571	1,84	4,042	4,843	6,511	9,872	9,726	8,283
555623429	Bassin de la Semois de Florenville à Auby	Special Protection Area (Birds Directive)	Regional	Not Reported	Designated	2016	53,481	Continental	Belgium	53,481	0,739	0,597	0,724	0,454	1,676	2,213	4,138	4,938	6,632	11,166	13,822	11,398
555623430	Haute-Vierre	Special Protection Area (Birds Directive)	Regional	Not Reported	Designated	2016	6,812	Continental	Belgium	6,812	0,785	0,875	1,22	0,379	2,216	2,425	4,297	5,092	6,897	3,752	3,366	2,414
555623431	Bassin de la Semois de Jamoigne à Chiny	Special Protection Area (Birds Directive)	Regional	Not Reported	Designated	2016	21,916	Continental	Belgium	21,916	0,853	0,704	0,891	0,464	1,636	2,184	4,098	4,909	6,594	6,193	7,503	5,929
555623432	Bassin de la Semois entre Tintigny et Jamoigne	Special Protection Area (Birds Directive)	Regional	Not Reported	Designated	2016	30,029	Continental	Belgium	30,029	0,781	0,773	1,027	0,46	1,596	2,297	4,054	4,876	6,528	7,917	7,999	6,021
555623433	Vallées du Ruisseau de Mellier et de la Mandebras	Special Protection Area (Birds Directive)	Regional	Not Reported	Designated	2016	15,211	Continental	Belgium	15,211	0,794	0,613	0,744	0,5	1,973	2,644	4,101	4,926	6,579	5,543	7,179	5,915
555623434	Bassin de l'Attert	Special Protection Area (Birds Directive)	Regional	Not Reported	Designated	2016	12,84	Continental	Belgium	12,832	0,439	0,543	0,753	0,308	1,605	2,505	4,081	4,887	6,552	9,207	7,444	5,368
555623435	Bassin de la Marche	Special Protection Area (Birds Directive)	Regional	Not Reported	Designated	2016	24,39	Continental	Belgium	24,375	0,641	0,541	0,696	0,28	1,351	2,022	4,024	4,848	6,413	8,691	10,297	8,004
555623436	Vallée du Ruisseau de Breuvanne	Special Protection Area (Birds Directive)	Regional	Not Reported	Designated	2016	7,102	Continental	Belgium	7,102	1,053	0,958	1,233	0,382	1,418	2,155	4,008	4,839	6,428	2,856	3,139	2,439
555623437	Bassin de la Semois de Etalle à Tintigny	Special Protection Area (Birds Directive)	Regional	Not Reported	Designated	2016	20,687	Continental	Belgium	20,687	1,071	1,289	1,707	0,308	1,418	2,425	4,062	4,883	6,512	4,792	3,982	3,007
555623438	Marais de la Haute-Semois et Bois de Heinsch	Special Protection Area (Birds Directive)	Regional	Not Reported	Designated	2016	18,826	Continental	Belgium	18,826	1,555	1,405	1,8	0,34	1,459	2,466	4,085	4,911	6,548	3,148	3,485	2,72
555623441	Vallées de Laclaireau et du Rabais	Special Protection Area (Birds Directive)	Regional	Not Reported	Designated	2016	28,211	Continental	Belgium	28,211	0,667	0,658	0,867	0,35	1,385	2,195	4,064	4,906	6,518	8,985	9,108	6,913
555623443	Vallées de la Chevratte	Special Protection Area (Birds Directive)	Regional	Not Reported	Designated	2016	4,431	Continental	Belgium	4,431	0,543	0,785	1,105	0,258	0,631	1,84	3,946	4,769	6,351	4,374	3,026	2,15
555623445	Bassin supérieur de la Vire et du Ton	Special Protection Area (Birds Directive)	Regional	Not Reported	Designated	2016	27,121	Continental	Belgium	27,115	0,467	0,676	0,946	0,332	1,353	2,074	4,111	4,95	6,552	12,582	8,692	6,211
555623446	Vallée du Ton et Côte bajocienne de Montquintin à Ruette	Special Protection Area (Birds Directive)	Regional	Not Reported	Designated	2016	30,344	Continental	Belgium	30,269	0,364	0,328	0,414	0,382	0,776	1,971	3,985	4,825	6,377	17,055	18,927	14,995
555623447	Forêts et marais bajociens de Baranzy à Athus	Special Protection Area (Birds Directive)	Regional	Not Reported	Designated	2016	7,452	Continental	Belgium	7,404	0,376	0,504	0,702	0,494	1,646	2,196	4,156	5,012	6,66	8,166	6,092	4,374
555623450	Vallée de la Meuse de Dave à Marche-les-Dames	Special Protection Area (Birds Directive)	Regional	Not Reported	Designated	2016	4,775	Continental	Belgium	4,775	0,414	0,396	0,599	0,358	0,968	2,237	4,045	4,796	6,505	5,956	6,227	4,116
555623451	Bassin du Samson	Special Protection Area (Birds Directive)	Regional	Not Reported	Designated	2016	12,213	Continental	Belgium	12,213	0,386	0,51	0,784	0,582	1,784	2,343	4,128	4,881	6,706	10,216	7,732	5,03
555623454	Vallée de la Meuse d'Yvoir à Dave	Special Protection Area (Birds Directive)	Regional	Not Reported	Designated	2016	5,846	Continental	Belgium	5,846	0,539	0,602	0,929	0,598	1,467	2,386	4,117	4,857	6,739	5,062	4,532	2,937
555623456	Vallée de la Molignée	Special Protection Area (Birds Directive)	Regional	Not Reported	Designated	2016	8,447	Continental	Belgium	8,447	0,643	0,866	1,283	0,425	1,122	2,444	4,116	4,859	6,701	5,1	3,787	2,556
555623457	Vallée de la Meuse de Dinant à Yvoir	Special Protection Area (Birds Directive)	Regional	Not Reported	Designated	2016	5,959	Continental	Belgium	5,959	0,338	0,253	0,358	0,42	1,02	2,348	4,336	5,088	6,964	8,149	10,887	7,694
555623461	Bassin de l'Hermeton en aval de Vodelée	Special Protection Area (Birds Directive)	Regional	Not Reported	Designated	2016	9,846	Continental	Belgium	9,846	0,422	0,576	0,862	0,244	0,624	1,921	4,136	4,884	6,757	8,39	6,147	4,108
555623462	Vallée de la Meuse en amont d'Hastière	Special Protection Area (Birds Directive)	Regional	Not Reported	Designated	2016	13,726	Continental	Belgium	13,716	0,332	0,3	0,421	0,3	0,71	2,1	4,202	4,941	6,742	12,587	13,93	9,926
555623464	Vallée de la Lesse en aval de Houyet	Special Protection Area (Birds Directive)	Regional	Not Reported	Designated	2016	15,843	Continental	Belgium	15,843	0,483	0,597	0,878	0,219	0,552	1,799	4,241	4,975	6,908	9,299	7,523	5,115
555623465	Bassin de l'Iwène	Special Protection Area (Birds Directive)	Regional	Not Reported	Designated	2016	8,977	Continental	Belgium	8,977	0,509	1,221	1,963	0,322	0,777	1,792	4,287	5,036	6,994	6,642	2,769	1,722
555623466	Vallée de la Lesse entre Villers-sur-Lesse et Houyet	Special Protection Area (Birds Directive)	Regional	Not Reported	Designated	2016	6,921	Continental	Belgium	6,921	0,392	0,33	0,432	0,218	0,509	2,122	4,416	5,16	7,078	7,573	8,996	6,872
555623467	Vallées des Ruisseaux de Fenffe et du Vachau	Special Protection Area (Birds Directive)	Regional	Not Reported	Designated	2016	22,502	Continental	Belgium	22,502	0,3	0,373	0,534	0,239	0,463	1,719	4,327	5,063	7,006	17,842	14,35	10,024
555623468	La Famenne entre Eprave et Havrenne	Special Protection Area (Birds Directive)	Regional	Not Reported	Designated	2016	25,161	Continental	Belgium	25,161	0,459	0,573	0,837	0,139	0,366	1,644	4,27	4,999	6,933	12,331	9,878	6,762
555623469	Massif forestier de Cerfontaine	Special Protection Area (Birds Directive)	Regional	Not Reported	Designated	2016	30,137	Continental	Belgium	30,137	0,635	0,661	0,946	0,537	0,994	2,275	4,044	4,794	6,533	9,755	9,371	6,548
555623470	Vallée de l'Eau Blanche entre Aublain et Mariembourg	Special Protection Area (Birds Directive)	Regional	Not Reported	Designated	2016	12,853	Continental	Belgium	12,853	0,698	0,669	0,915	0,186	0,665	1,979	3,969	4,697	6,442	5,796	6,047	4,421
555623471	Bassin fagnard de l'Eau Blanche en aval de Mariembourg	Special Protection Area (Birds Directive)	Regional	Not Reported	Designated	2016	18,38	Continental	Belgium	18,38	0,526	0,733	1,077	0,211	0,742	2,039	4,053	4,79	6,528	9,197	6,6	4,492
555623472	Bassin fagnard de l'Hermeton	Special Protection Area (Birds Directive)	Regional	Not Reported	Designated	2016	37,524	Continental	Belgium	37,524	0,861	1,398	2,017	0,201	0,623	1,918	4,077	4,816	6,59	8,028	4,944	3,427
555623473	La Calestienne entre Frasnes et Doische	Special Protection Area (Birds Directive)	Regional	Not Reported	Designated	2016	24,015	Continental	Belgium	24,009	0,664	0,758	1,013	0,335	1,003	2,419	4,082	4,83	6,578	8,327	7,294	5,458
555623476	Vallées des Ruisseaux de Rempeine et de la Scheloupe	Special Protection Area (Birds Directive)	Regional	Not Reported	Designated	2016	5,956	Continental	Belgium	5,956	0,463	0,512	0,729	0,194	0,559	1,829	4,195	4,935	6,783	5,948	5,379	3,778
555623477	Vallée de l'Ilèwe	Special Protection Area (Birds Directive)	Regional	Not Reported	Designated	2016	8,453	Continental	Belgium	8,453	0,41	0,567	0,826	0,21	0,55	2,139	4,237	4,972	6,899	8,002	5,786	3,972
555623479	Vallée de la Wimbe	Special Protection Area (Birds Directive)	Regional	Not Reported	Designated	2016	21,44	Continental	Belgium	21,44	0,529	0,589	0,839	0,137	0,654	2,034	4,209	4,929	6,866	9,877	8,871	6,227
555623480	Bassin de la Lesse entre Villers-sur-Lesse et Chanly	Special Protection Area (Birds Directive)	Regional	Not Reported	Designated	2016	24,372	Continental	Belgium	24,372	0,628	0,663	0,81	0,113	1,393	2,038	4,262	4,989	6,918	8,87	8,402	6,877
555623481	Vallée de la Houille en aval de Gedinne	Special Protection Area (Birds Directive)	Regional	Not Reported	Designated	2016	34,07	Continental	Belgium	34,059	0,583	0,541	0,694	0,317	1,816	2,805	4,205	4,988	6,776	11,295	12,172	9,489
555623482	Vallée de la Hulle	Special Protection Area (Birds Directive)	Regional	Not Reported	Designated	2016	13,793	Continental	Belgium	13,774	0,31	0,298	0,405	0,701	2,224	2,698	4,013	4,81	6,489	13,509	14,053	10,34
555623483	Bassin de la Houille en amont de Gedinne	Special Protection Area (Birds Directive)	Regional	Not Reported	Designated	2016	13,798	Continental	Belgium	13,798	0,415	0,426	0,591	0,742	2,22	2,76	4,049	4,859	6,534	10,1	9,839	7,092
555623484	Vallée de l'Almache en amont de Gembes	Special Protection Area (Birds Directive)	Regional	Not Reported	Designated	2016	12,758	Continental	Belgium	12,758	0,87	0,807	1,117	0,505	1,96	2,41	4,265	5,061	6,842	4,633	4,994	3,608
555623485	Vallée de la Semois en aval d'Alle	Special Protection Area (Birds Directive)	Regional	Not Reported	Designated	2016	17,139	Continental	Belgium	17,121	0,521	0,35	0,41	0,242	1,22	1,936	3,923	4,725	6,272	8,962	13,34	11,388
386029	DomLIM13008	Military zones (Flemish Region)	National	Not Assigned	Designated	1999	2,483	Atlantic	Belgium	2,483	9,105	8,275	14,356	0,459	0,68	1,569	3,892	4,584	6,33	0,195	0,215	0,124
332838	De Bossen en beekvalleien te Beersel en Sint-Genesius-Rode	Flemish Ecological Network (Flemish Region)	National	Not Assigned	Designated	2003	1,341	Atlantic	Belgium	1,341	0,816	0,692	1,142	0,93	1,374	2,441	3,869	4,571	6,302	1,601	1,888	1,144
332851	De Demervallei ten westen van Aarschot	Flemish Ecological Network (Flemish Region)	National	Not Assigned	Designated	2003	4,719	Atlantic	Belgium	4,719	4,223	8,095	12,55	0,534	1,156	1,418	3,692	4,382	5,958	0,58	0,303	0,195
332873	De Helderbeek-Hokselaar	Flemish Ecological Network (Flemish Region)	National	Not Assigned	Designated	2003	1,399	Atlantic	Belgium	1,399	3,9	8,398	13,638	0,613	1,022	1,277	3,707	4,402	5,995	0,342	0,159	0,098
332874	De Herk	Flemish Ecological Network (Flemish Region)	National	Not Assigned	Designated	2003	5,063	Atlantic	Belgium	5,063	2,856	5,028	7,97	0,44	0,847	0,982	3,556	4,271	5,728	0,889	0,505	0,319
332877	De Hoge Kempen	Flemish Ecological Network (Flemish Region)	National	Not Assigned	Designated	2003	8,127	Atlantic	Belgium	8,127	2,217	3,125	5,119	0,511	0,738	1,598	3,946	4,626	6,428	1,451	1,029	0,628
332892	De Klaverberg en Heiderbos	Flemish Ecological Network (Flemish Region)	National	Not Assigned	Designated	2003	2,261	Atlantic	Belgium	2,261	2,22	1,808	3,034	0,571	0,797	1,575	3,902	4,585	6,361	0,764	0,938	0,559
332897	De Kuifeend	Flemish Ecological Network (Flemish Region)	National	Not Assigned	Designated	2003	1,886	Atlantic	Belgium	1,886	70,544	18,049	16,034	1,21	1,897	1,962	3,602	4,241	5,823	0,022	0,086	0,097
332916	De Molse Nete	Flemish Ecological Network (Flemish Region)	National	Not Assigned	Designated	2003	2,195	Atlantic	Belgium	2,195	14,789	7,553	15,507	0,985	1,34	1,747	3,856	4,519	6,259	0,113	0,221	0,108
332932	De Ruiterskuilen-Oudsberg-Solterheide	Flemish Ecological Network (Flemish Region)	National	Not Assigned	Designated	2003	2,519	Atlantic	Belgium	2,519	1,232	1,848	3,069	0,676	0,941	1,57	3,969	4,637	6,477	1,454	0,969	0,584
332934	De samenvloeiing Rupel-Dijle-Nete	Flemish Ecological Network (Flemish Region)	National	Not Assigned	Designated	2003	5,365	Atlantic	Belgium	5,365	3,456	6,548	9,806	0,69	1,276	1,423	3,851	4,511	6,243	0,756	0,399	0,267
332939	De Spitaalsbossen	Flemish Ecological Network (Flemish Region)	National	Not Assigned	Designated	2003	2,233	Atlantic	Belgium	2,233	0,989	0,972	1,713	1,196	2,175	2,912	4,079	4,722	6,542	1,705	1,735	0,984
332944	De Terril Beringen en Genemeer	Flemish Ecological Network (Flemish Region)	National	Not Assigned	Designated	2003	1,136	Atlantic	Belgium	1,136	1,555	2,526	4,394	0,775	1,126	1,542	3,774	4,465	6,084	0,773	0,476	0,274
332956	De Vallei van de Boven Zeeschelde van de Dender- tot de Rupelmonding	Flemish Ecological Network (Flemish Region)	National	Not Assigned	Designated	2003	2,448	Atlantic	Belgium	2,448	2,927	5,179	8,7	0,753	1,421	1,539	3,915	4,558	6,365	0,603	0,341	0,203
332958	De Vallei van de Bovenschelde Noord	Flemish Ecological Network (Flemish Region)	National	Not Assigned	Designated	2003	3,856	Atlantic	Belgium	3,856	1,947	1,83	3,36	0,909	1,813	2,349	4,016	4,646	6,499	1,138	1,211	0,659
332960	De Vallei van de Dender en de Mark	Flemish Ecological Network (Flemish Region)	National	Not Assigned	Designated	2003	8,323	Atlantic	Belgium	8,323	3,099	3,263	4,989	0,599	1,396	1,956	4,096	4,746	6,664	1,05	0,998	0,653
332962	De Vallei van de Durme	Flemish Ecological Network (Flemish Region)	National	Not Assigned	Designated	2003	2,925	Atlantic	Belgium	2,925	1,348	1,532	2,381	0,842	1,534	1,675	3,894	4,532	6,338	1,432	1,26	0,811
332964	De Vallei van de Grote Nete benedenstrooms	Flemish Ecological Network (Flemish Region)	National	Not Assigned	Designated	2003	6,916	Atlantic	Belgium	6,916	8,238	12,231	18,214	0,652	1,213	1,291	3,785	4,461	6,125	0,36	0,243	0,163
332970	De Vallei van de Leibeek tussen Boortmeerbeek en Wespelaar	Flemish Ecological Network (Flemish Region)	National	Not Assigned	Designated	2003	3,163	Atlantic	Belgium	3,163	3,593	6,26	9,922	0,507	1,08	1,184	3,701	4,385	5,984	0,559	0,321	0,202
332971	De Vallei van de Maarkebeek	Flemish Ecological Network (Flemish Region)	National	Not Assigned	Designated	2003	0,615	Atlantic	Belgium	0,615	0,988	0,413	0,836	0,872	1,831	2,704	4,079	4,736	6,513	0,896	2,143	1,058
332976	De Vallei van de Molenbeek en Tappelbeek	Flemish Ecological Network (Flemish Region)	National	Not Assigned	Designated	2003	1,909	Atlantic	Belgium	1,909	2,749	2,641	4,408	0,934	1,568	1,654	3,873	4,523	6,293	0,567	0,59	0,354
555558933	DomVBR10005	Military zones (Flemish Region)	National	Not Assigned	Designated	2013	1,116	Atlantic	Belgium	1,116	2,113	2,135	3,626	0,604	1,066	1,372	3,625	4,332	5,839	0,564	0,558	0,329
555638673	463 Afbakening van de gebieden van de natuurlijke en agrarische structuur regio Haspengouw-Voeren -	Flemish Ecological Network (Flemish Region)	National	Not Assigned	Designated	2017	1,729	Atlantic	Belgium	1,729	0,653	0,828	1,323	0,407	0,671	1,365	3,814	4,507	6,201	2,272	1,792	1,121
15739	Prasuma Janj (virgin forest)	Protected cultural landscape V.2 (RS law)	National	Ia	Designated	1954	2,816	Alpine	Bosnia and Herzegovina	2,816	0,056	0,178	0,293	0,12	0,992	1,708	5,45	6,792	8,076	33,813	10,638	6,463
555593974	Janj	Strict Nature Reserve	National	Ia	Designated	1954	1,505	Alpine	Bosnia and Herzegovina	1,505	0,118	0,392	0,674	0,281	1,74	2,059	5,316	6,652	7,965	11,731	3,531	2,054
15740	Prasuma Lom (virgin forest)	Protected cultural landscape V.2 (RS law)	National	Ia	Designated	1956	3,011	Alpine	Bosnia and Herzegovina	3,011	0,075	0,241	0,379	0,055	0,665	1,27	4,708	5,89	7,322	26,107	8,124	5,166
555593971	Gromi?elj	Special Nature Reserve	National	Ib	Designated	2011	8,442	Continental	Bosnia and Herzegovina	8,442	11,694	19,009	32,64	0,498	0,865	0,905	3,844	4,849	6,316	0,28	0,172	0,1
555593972	Lisina	Special Nature Reserve	National	Ib	Designated	2011	5,594	Alpine	Bosnia and Herzegovina	5,594	0,071	0,319	0,524	0,178	0,513	0,987	5,091	6,351	7,853	37,589	8,366	5,093
1055	Sutjeska	National Park II (RS law)	National	II	Designated	1962	155,709	Alpine	Bosnia and Herzegovina	155,66	0,065	0,132	0,255	0,028	0,062	0,092	5,29	6,658	7,845	216,586	106,652	55,208
2521	Kozara	National Park II (RS law)	National	II	Designated	1967	39,174	Continental	Bosnia and Herzegovina	39,174	0,13	0,338	0,562	0,34	0,432	0,683	4,602	5,82	7,28	54,326	20,895	12,567
555698328	NP UNA	National Park (FBIH law)	National	II	Designated	2008	330,02	Alpine	Bosnia and Herzegovina	329,883	0,082	0,24	0,367	0,049	0,132	0,164	4,912	6,054	7,431	249,932	85,393	55,843
555698327	Drina	National Park II (RS law)	National	II	Designated	2017	56,017	Alpine	Bosnia and Herzegovina	31,445	0,089	0,174	0,322	0,036	0,071	0,225	5,27	6,739	8,17	71,095	36,365	19,651
555698327	Drina	National Park II (RS law)	National	II	Designated	2017	56,017	Continental	Bosnia and Herzegovina	24,298	0,11	0,208	0,395	0,028	0,042	0,048	5,449	6,853	8,271	50,565	26,741	14,081
145443	Hutovo Blato	Monument of nature and natural features IIIb (FBIH law)	National	III	Designated	1995	115,687	Mediterranean	Bosnia and Herzegovina	115,687	0,111	0,304	0,532	0,08	0,108	0,143	5,851	7,351	8,292	109,339	39,923	22,813
555698343	Blidinje	Monument of nature and natural features IIIb (FBIH law)	National	III	Designated	1995	353,038	Alpine	Bosnia and Herzegovina	264,131	0,041	0,142	0,299	0,043	0,089	0,613	5,769	7,288	8,404	447,281	129,145	61,333
555698343	Blidinje	Monument of nature and natural features IIIb (FBIH law)	National	III	Designated	1995	353,038	Mediterranean	Bosnia and Herzegovina	88,907	0,06	0,217	0,458	0,053	0,079	0,092	5,922	7,464	8,545	177,326	49,03	23,23
179494	Skakavac	Monument of nature and natural features IIIb (FBIH law)	National	III	Designated	2002	14,357	Alpine	Bosnia and Herzegovina	14,357	0,138	0,324	0,67	0,118	0,241	0,259	5,002	6,447	7,718	30,982	13,196	6,381
179488	Prokosko jezero	Monument of nature and natural features IIIb (FBIH law)	National	III	Designated	2005	22,398	Alpine	Bosnia and Herzegovina	22,398	0,046	0,132	0,259	0,442	1,056	1,477	4,822	6,206	7,658	116,092	40,456	20,619
341998	Vrelo Bosne	Monument of nature and natural features IIIb (FBIH law)	National	III	Designated	2006	6,312	Alpine	Bosnia and Herzegovina	6,312	0,067	0,153	0,268	0,024	0,028	0,034	5,089	6,489	7,658	42,312	18,529	10,578
555698341	Tajan	Monument of nature and natural features IIIb (FBIH law)	National	III	Designated	2008	49,432	Alpine	Bosnia and Herzegovina	49,432	0,096	0,21	0,41	0,174	0,286	0,31	4,483	5,812	7,001	82,64	37,778	19,35
555737293	Vrela Sane	Monument of nature and natural features IIIb (FBIH law)	National	III	Designated	2021	3,117	Alpine	Bosnia and Herzegovina	3,117	0,052	0,156	0,241	0,028	0,068	0,069	5,035	6,219	7,864	38,311	12,77	8,266
555737295	Mokranjska Miljacka	Monument of nature and natural features IIIb (FBIH law)	National	III	Designated	2022	1,895	Alpine	Bosnia and Herzegovina	1,895	0,221	0,471	0,758	0,072	0,163	0,168	5,14	6,621	7,795	7,029	3,298	2,049
555737294	Gostilj	Others	National	IV	Designated	2022	1,305	Continental	Bosnia and Herzegovina	1,305	0,124	0,25	0,419	0,246	0,666	0,711	3,803	5,02	6,358	10,395	5,156	3,076
179411	Bijambare	Protected Landscape - Terrestial landscape - marine landscape (FBIH law)	National	V	Designated	2003	4,97	Alpine	Bosnia and Herzegovina	4,97	0,797	1,738	3,335	0,156	0,231	0,302	4,787	6,212	7,398	3,156	1,447	0,754
555698347	Konjuh	Protected Landscape - Terrestial landscape - marine landscape (FBIH law)	National	V	Designated	2009	86,157	Alpine	Bosnia and Herzegovina	86,157	0,126	0,249	0,507	0,147	0,286	0,323	4,598	5,908	7,212	83,125	42,063	20,658
555698351	Vjetrenica	Others	National	V	Designated	2011	11,687	Mediterranean	Bosnia and Herzegovina	11,687	0,061	0,211	0,379	0,059	0,102	0,179	5,866	7,54	8,668	63,238	18,282	10,178
179504	Trebevic	Protected Landscape - Terrestial landscape - marine landscape (FBIH law)	National	V	Designated	2014	4,045	Alpine	Bosnia and Herzegovina	4,045	0,048	0,112	0,216	0,08	0,124	0,11	4,172	5,578	7,044	47,28	20,263	10,507
555698346	Bentbasa	Protected Landscape - Terrestial landscape - marine landscape (FBIH law)	National	V	Designated	2017	1,63	Alpine	Bosnia and Herzegovina	1,63	0,1	0,226	0,398	0,022	0,033	0,045	4,921	6,349	7,435	14,406	6,374	3,62
555698344	Cicelj	Protected Natural Landscape V.1 (RS law)	National	V	Designated	2018	3,144	Alpine	Bosnia and Herzegovina	3,144	0,078	0,144	0,278	0,148	0,434	0,769	4,995	6,402	7,859	25,651	13,894	7,197
555698345	Una	Protected Natural Landscape V.1 (RS law)	National	V	Designated	2019	24,636	Continental	Bosnia and Herzegovina	24,402	2,673	6,106	8,821	0,202	0,353	0,373	4,168	5,206	6,65	2,085	0,913	0,632
555701531	Orijen	Protected Natural Landscape V.1 (RS law)	National	V	Designated	2020	160,027	Mediterranean	Bosnia and Herzegovina	159,928	0,078	0,18	0,358	0,045	0,076	0,112	6,097	7,771	8,791	182,946	79,277	39,86
555737292	Pra?a	Protected Natural Landscape V.1 (RS law)	National	V	Designated	2021	40,646	Alpine	Bosnia and Herzegovina	40,646	0,204	0,416	0,774	0,066	0,15	0,151	5,142	6,626	7,828	35,264	17,293	9,294
192996	Bardaca	Others	National	Not Reported	Designated	2007	29,797	Continental	Bosnia and Herzegovina	29,721	3,73	8,38	12,67	0,208	0,378	0,428	4,182	5,219	6,71	1,649	0,734	0,486
109004	Livanjsko Polje	Ramsar Site, Wetland of International Importance	International	Not Reported	Designated	2008	458,759	Alpine	Bosnia and Herzegovina	222,612	0,355	0,879	1,349	0,051	0,059	0,063	5,542	6,809	8,136	47,424	19,153	12,48
109004	Livanjsko Polje	Ramsar Site, Wetland of International Importance	International	Not Reported	Designated	2008	458,759	Mediterranean	Bosnia and Herzegovina	236,147	0,359	0,951	1,65	0,059	0,074	0,081	5,667	7,059	8,262	48,301	18,233	10,509
11508	Silkosia	Strict Nature Reserve	National	Ia	Designated	1931	4,074	BlackSea	Bulgaria	4,074	0,222	0,369	0,575	0,289	0,417	0,943	4,222	5,346	6,322	10,259	6,172	3,961
1230	Parangalitsa	Strict Nature Reserve	National	Ia	Designated	1933	14,793	Alpine	Bulgaria	14,793	0,199	0,12	0,895	0,047	0,122	0,161	5,746	7,252	8,542	21,809	36,166	4,849
4505	Baiuvi dupki-Dzhindzhiritsa	Strict Nature Reserve	National	Ia	Designated	1934	28,34	Alpine	Bulgaria	28,34	0,063	0,046	0,341	0,022	0,037	0,051	4,674	6,059	7,504	95,349	130,586	17,616
11503	Bistrishko branishte	Strict Nature Reserve	National	Ia	Designated	1934	10,603	Continental	Bulgaria	10,603	0,213	0,191	0,611	0,026	0,224	0,243	4,637	6,155	7,665	17,25	19,237	6,014
11559	Torfeno Branishte	Strict Nature Reserve	National	Ia	Designated	1935	7,834	Continental	Bulgaria	7,834	0,139	0,16	0,384	0,255	0,491	0,717	5,193	6,746	8,213	22,721	19,739	8,225
11561	Kaliakra	Strict Nature Reserve	National	Ia	Designated	1941	3,596	BlackSea	Bulgaria	3,047	0,475	0,596	0,993	0,519	0,921	1,111	3,739	4,838	5,889	4,147	3,305	1,984
4504	Boatin	Strict Nature Reserve	National	Ia	Designated	1948	15,909	Alpine	Bulgaria	15,909	0,086	0,124	0,268	0,024	0,039	0,09	4,896	6,309	7,737	52,333	36,296	16,794
4506	Tsarichina	Strict Nature Reserve	National	Ia	Designated	1949	33,777	Alpine	Bulgaria	33,777	0,105	0,162	0,358	0,026	0,051	0,248	4,453	5,829	7,249	62,456	40,481	18,318
11564	Tisata	Strict Nature Reserve	National	Ia	Designated	1949	5,862	Continental	Bulgaria	5,862	0,071	0,098	0,386	0,028	0,04	0,046	4,636	6,084	7,822	38,479	27,877	7,078
1233	Dupkata	Strict Nature Reserve	National	Ia	Designated	1951	12,059	Alpine	Bulgaria	12,059	0,113	0,217	0,744	0,04	0,074	0,092	4,787	6,003	7,547	34,676	18,057	5,267
11501	Ali botush	Strict Nature Reserve	National	Ia	Designated	1951	15,303	Alpine	Bulgaria	15,273	0,06	0,094	0,384	0,023	0,044	0,174	5,846	7,502	8,723	73,496	46,913	11,484
11519	Kamchia	Strict Nature Reserve	National	Ia	Designated	1951	8,527	BlackSea	Bulgaria	8,52	1,259	1,925	2,836	0,268	0,478	0,657	3,995	5,094	6,178	2,616	1,711	1,161
11571	Gorna Topchia	Strict Nature Reserve	National	Ia	Designated	1951	1,582	Continental	Bulgaria	1,582	1,893	3,171	4,783	0,375	0,445	0,608	4,188	5,436	6,622	0,75	0,448	0,297
1231	Dzhendema	Strict Nature Reserve	National	Ia	Designated	1953	42,226	Alpine	Bulgaria	42,226	0,099	0,168	0,37	0,022	0,031	0,04	4,801	6,252	7,801	74,064	43,645	19,817
1229	Uzunbodjak	Strict Nature Reserve	National	Ia	Designated	1956	22,848	BlackSea	Bulgaria	22,782	0,481	0,837	1,435	0,15	0,245	0,288	4,15	5,212	6,249	11,197	6,435	3,753
11572	Beglika	Strict Nature Reserve	National	Ia	Designated	1960	14,537	Alpine	Bulgaria	14,537	0,176	0,244	0,917	0,242	0,438	0,548	4,662	5,922	7,348	24,444	17,632	4,692
11502	Kupena	Strict Nature Reserve	National	Ia	Designated	1961	16,577	Alpine	Bulgaria	16,577	0,057	0,094	0,296	0,026	0,036	0,055	4,742	6,075	7,523	80,6	48,874	15,521
11567	Chervenata stena	Strict Nature Reserve	National	Ia	Designated	1962	30,56	Alpine	Bulgaria	30,56	0,06	0,117	0,349	0,029	0,074	0,104	4,985	6,357	7,716	103,963	53,315	17,873
11531	Soskovcheto	Strict Nature Reserve	National	Ia	Designated	1968	1,744	Alpine	Bulgaria	1,744	0,079	0,198	0,777	0,036	0,351	0,542	5,193	6,481	8,151	18,863	7,526	1,918
11542	Gornata Koria	Strict Nature Reserve	National	Ia	Designated	1968	1,662	Alpine	Bulgaria	1,662	0,189	0,164	0,475	0,145	0,399	0,404	5,442	6,907	8,22	7,697	8,87	3,063
11546	Biala Krava	Strict Nature Reserve	National	Ia	Designated	1968	0,963	Continental	Bulgaria	0,953	0,174	0,315	0,593	0,437	0,466	0,479	4,324	5,635	7,186	6,331	3,497	1,858
11549	Kastrakliy	Strict Nature Reserve	National	Ia	Designated	1968	1,282	Alpine	Bulgaria	1,282	0,094	0,189	0,544	0,029	0,042	0,08	4,814	6,036	7,492	13,592	6,76	2,349
31830	Mantaritza	Strict Nature Reserve	National	Ia	Designated	1968	10,995	Alpine	Bulgaria	10,995	0,077	0,107	0,43	0,055	0,094	0,298	4,466	5,733	7,229	48,592	34,968	8,701
176842	Skakavitza	Strict Nature Reserve	National	Ia	Designated	1968	0,833	Alpine	Bulgaria	0,833	0,073	0,049	0,252	0,019	0,024	0,036	4,365	5,744	7,17	14,108	21,018	4,087
11504	Chuprene	Strict Nature Reserve	National	Ia	Designated	1973	14,544	Alpine	Bulgaria	14,232	0,438	0,393	1,061	0,613	0,654	0,854	5,633	7,168	8,702	9,719	10,832	4,012
11497	Peeshti skali	Strict Nature Reserve	National	Ia	Designated	1979	14,16	Alpine	Bulgaria	14,16	0,09	0,145	0,311	0,024	0,033	0,043	3,869	5,193	6,404	47,179	29,283	13,653
11498	Sokolna	Strict Nature Reserve	National	Ia	Designated	1979	12,446	Alpine	Bulgaria	11,701	0,12	0,208	0,448	0,026	0,032	0,05	4,534	5,892	7,236	32,165	18,557	8,616
11660	Steneto	Strict Nature Reserve	National	Ia	Designated	1979	36,125	Alpine	Bulgaria	36,125	0,167	0,27	0,566	0,048	0,078	0,128	4,718	6,128	7,588	40,611	25,119	11,982
30704	Beli Lom	Strict Nature Reserve	National	Ia	Designated	1980	7,745	Continental	Bulgaria	7,745	0,419	0,959	1,435	0,485	0,77	0,939	3,667	4,752	5,939	7,495	3,275	2,188
176839	Valchi dol	Strict Nature Reserve	National	Ia	Designated	1980	7,724	Continental	Bulgaria	7,724	0,174	0,254	0,655	0,212	0,401	0,565	4,442	5,715	6,981	18,023	12,346	4,788
11493	Stara reka	Strict Nature Reserve	National	Ia	Designated	1981	19,77	Alpine	Bulgaria	19,59	0,193	0,317	0,716	0,024	0,03	0,043	4,982	6,416	7,969	25,877	15,755	6,975
115296	Vitanovo	Strict Nature Reserve	National	Ia	Designated	1981	10,21	BlackSea	Bulgaria	10,205	0,295	0,446	0,771	0,764	1,383	1,415	4,25	5,354	6,599	12,219	8,082	4,675
11495	Severen Dzhendem	Strict Nature Reserve	National	Ia	Designated	1983	16,198	Alpine	Bulgaria	16,198	0,077	0,123	0,287	0,019	0,028	0,336	4,622	6,023	7,528	58,979	36,922	15,824
11496	Vrachanski karst	Strict Nature Reserve	National	Ia	Designated	1983	14,665	Alpine	Bulgaria	14,665	0,1	0,105	0,244	0,042	0,058	0,134	3,832	5,096	6,01	43,211	41,154	17,709
176837	Kutelka	Strict Nature Reserve	National	Ia	Designated	1983	6,84	Continental	Bulgaria	6,84	0,095	0,174	0,312	0,171	0,33	0,893	4,693	6	7,267	31,064	16,96	9,459
11500	Kamenshtitza	Strict Nature Reserve	National	Ia	Designated	1984	10,152	Alpine	Bulgaria	8,569	0,13	0,234	0,435	0,152	0,174	0,196	4,932	6,275	7,768	25,408	14,116	7,593
11500	Kamenshtitza	Strict Nature Reserve	National	Ia	Designated	1984	10,152	Continental	Bulgaria	1,583	0,104	0,19	0,346	0,028	0,039	0,147	4,886	6,188	7,751	13,651	7,472	4,103
176835	Leshnitza	Strict Nature Reserve	National	Ia	Designated	1984	3,915	Alpine	Bulgaria	3,915	0,108	0,19	0,387	0,031	0,047	0,063	3,09	4,304	5,832	20,673	11,751	5,769
176847	Orlitzata	Strict Nature Reserve	National	Ia	Designated	1984	5,649	Continental	Bulgaria	5,649	0,193	0,352	0,554	0,477	1,087	1,159	4,313	5,63	6,963	13,896	7,619	4,841
11494	Ibar	Strict Nature Reserve	National	Ia	Designated	1985	23,004	Alpine	Bulgaria	23,004	0,079	0,068	0,275	0,027	0,042	0,083	4,245	5,613	7,035	68,506	79,588	19,68
19031	Oreliak	Strict Nature Reserve	National	Ia	Designated	1985	7,642	Alpine	Bulgaria	7,642	0,097	0,109	0,592	0,026	0,041	0,068	4,821	6,294	7,827	32,158	28,618	5,269
176834	Sokolata	Strict Nature Reserve	National	Ia	Designated	1985	2,192	Continental	Bulgaria	2,192	0,263	0,509	1,433	0,041	0,058	0,067	6,559	8,159	9,255	6,352	3,282	1,166
30701	Rilomanastirska Gora	Strict Nature Reserve	National	Ia	Designated	1986	36,662	Alpine	Bulgaria	36,662	0,094	0,051	0,356	0,019	0,025	0,036	5,507	6,988	8,393	72,683	133,965	19,192
176833	Kozia stena	Strict Nature Reserve	National	Ia	Designated	1987	8,812	Alpine	Bulgaria	8,812	0,122	0,188	0,408	0,078	0,114	0,156	4,248	5,604	7,274	27,456	17,817	8,21
31720	Kongura	Strict Nature Reserve	National	Ia	Designated	1988	7,983	Continental	Bulgaria	7,87	0,054	0,106	0,368	0,022	0,028	0,033	5,318	7	8,513	58,62	29,863	8,602
116101	Sredoka	Strict Nature Reserve	National	Ia	Designated	1989	6,124	BlackSea	Bulgaria	6,124	0,274	0,447	0,709	0,179	0,252	0,744	4,141	5,193	6,369	10,191	6,247	3,938
30706	Tisovitsa	Strict Nature Reserve	National	Ia	Designated	1990	7,564	BlackSea	Bulgaria	7,564	0,473	0,743	1,202	0,255	0,426	0,709	4,047	5,159	6,143	6,561	4,177	2,582
62480	Centralen Rilski Reservat	Strict Nature Reserve	National	Ia	Designated	1992	123,737	Alpine	Bulgaria	123,737	0,125	0,103	0,436	0,05	6,064	6,105	4,962	6,388	7,759	100,414	121,862	28,788
62481	Ropotamo	Strict Nature Reserve	National	Ia	Designated	1992	9,585	BlackSea	Bulgaria	9,384	0,447	0,688	1,059	0,325	0,467	0,578	3,795	4,948	5,971	7,733	5,024	3,264
115297	Yulen	Strict Nature Reserve	National	Ia	Designated	1994	31,424	Alpine	Bulgaria	31,424	0,091	0,075	0,54	0,039	5,975	5,982	5,018	6,366	7,656	69,51	84,338	11,714
176840	Tzarnata reka	Strict Nature Reserve	National	Ia	Designated	1994	1,947	Continental	Bulgaria	1,947	0,387	0,323	1,706	0,028	0,039	0,32	4,472	6,051	7,433	4,068	4,875	0,923
602	Pirin	National Park	National	II	Designated	1962	344,239	Alpine	Bulgaria	341,843	0,072	0,07	0,438	0,024	0,036	0,051	5,232	6,634	7,905	289,758	298,037	47,632
602	Pirin	National Park	National	II	Designated	1962	344,239	Continental	Bulgaria	2,395	0,053	0,05	0,369	0,022	0,022	0,029	5,87	7,308	8,787	32,948	34,925	4,732
32361	Centralen Balkan	National Park	National	II	Designated	1991	518,477	Alpine	Bulgaria	512,876	0,118	0,19	0,416	0,039	0,065	0,182	4,764	6,174	7,711	216,56	134,495	61,428
32361	Centralen Balkan	National Park	National	II	Designated	1991	518,477	Continental	Bulgaria	5,601	0,066	0,117	0,226	0,025	0,028	0,044	4,07	5,345	6,674	40,462	22,825	11,816
62485	Rila	National Park	National	II	Designated	1992	617,38	Alpine	Bulgaria	617,247	0,095	0,071	0,354	0,033	0,056	0,098	5,126	6,569	7,976	295,094	394,845	79,192
176580	Ritlite	Natural Monument	National	III	Designated	1938	1,232	Alpine	Bulgaria	1,232	0,085	0,098	0,204	0,024	0,024	0,041	3,807	5,039	6,168	14,735	12,78	6,139
176578	Belogradchishki skali	Natural Monument	National	III	Designated	1949	6,567	Continental	Bulgaria	6,567	0,343	0,394	0,868	0,06	0,115	0,149	4,313	5,44	6,922	8,43	7,339	3,331
176450	Melnishki piramidi	Natural Monument	National	III	Designated	1960	11,423	Alpine	Bulgaria	1,55	0,093	0,131	0,572	0,03	0,041	0,046	6,601	8,165	9,532	15,106	10,724	2,456
176450	Melnishki piramidi	Natural Monument	National	III	Designated	1960	11,423	Continental	Bulgaria	9,874	0,137	0,232	0,655	0,051	0,068	0,078	6,236	7,794	8,936	25,881	15,283	5,413
176562	Snejanka	Natural Monument	National	III	Designated	1961	1,252	Alpine	Bulgaria	1,252	0,078	0,129	0,369	0,024	0,033	0,04	5,018	6,344	7,747	16,187	9,787	3,422
176486	Fosilni nahodki	Natural Monument	National	III	Designated	1968	126,558	Continental	Bulgaria	126,558	0,718	1,285	2,436	0,218	0,348	0,446	5,035	6,484	7,922	17,68	9,879	5,211
176422	Karstovo zhdrelo Chernelka	Natural Monument	National	III	Designated	1969	4,508	Continental	Bulgaria	4,508	0,589	0,824	1,286	0,226	0,388	0,594	3,97	5,033	6,349	4,068	2,908	1,863
176401	Sveta troitza	Natural Monument	National	III	Designated	1971	1,211	Continental	Bulgaria	1,211	0,294	0,47	0,82	0,096	0,12	0,481	4,259	5,485	6,734	4,224	2,642	1,514
176429	Buynovskoto zhdrelo	Natural Monument	National	III	Designated	1971	6,889	Alpine	Bulgaria	6,889	0,129	0,264	0,623	0,033	0,064	0,08	4,962	6,219	7,72	22,958	11,218	4,754
176416	Studenetz	Natural Monument	National	III	Designated	1972	3,618	Continental	Bulgaria	3,618	0,945	1,24	2,06	0,236	0,362	0,508	3,937	4,982	6,306	2,271	1,731	1,042
176417	Tertzierni vkamenelosti	Natural Monument	National	III	Designated	1972	4,242	Continental	Bulgaria	4,242	0,473	0,533	1,004	0,236	0,518	0,74	3,866	4,878	6,228	4,913	4,36	2,315
176638	Nahodishte na bodlivo sgrabiche	Natural Monument	National	III	Designated	1972	2,696	Continental	Bulgaria	2,271	0,192	0,314	0,499	0,202	0,27	1,114	4,423	5,604	6,768	8,857	5,415	3,408
176860	Cherti grad	Natural Monument	National	III	Designated	1981	2	Alpine	Bulgaria	2	0,272	0,318	0,839	0,064	0,1	0,126	4,341	5,71	7,223	5,867	5,018	1,902
176861	Kozi dol	Natural Monument	National	III	Designated	1981	1,916	Alpine	Bulgaria	1,916	0,155	0,193	0,477	0,076	0,094	0,187	5,559	7,066	8,694	10,077	8,093	3,274
176999	Zlosten	Natural Monument	National	III	Designated	1985	3,508	Continental	Bulgaria	3,508	0,109	0,205	0,336	0,266	0,344	0,409	3,812	5,037	6,514	19,389	10,309	6,29
176948	Vodenitzite	Natural Monument	National	III	Designated	1995	0,733	BlackSea	Bulgaria	0,733	0,556	0,87	1,364	0,261	0,369	0,62	4,201	5,32	6,448	1,738	1,11	0,708
341989	Skoka	Natural Monument	National	III	Designated	2006	1,088	Continental	Bulgaria	1,088	0,122	0,203	0,316	0,176	0,243	0,39	4	5,196	6,521	9,647	5,798	3,725
19029	Srebarna	Managed Reserve	National	IV	Designated	1948	8,951	Continental	Bulgaria	8,951	0,71	1,469	1,925	0,5	1,11	1,282	3,198	4,14	5,226	4,755	2,298	1,754
11520	Ardachlaka	Managed Reserve	National	IV	Designated	1950	1,268	Continental	Bulgaria	1,268	0,572	1,021	1,533	0,106	0,136	0,228	4,167	5,34	6,575	2,221	1,244	0,829
11573	Balabana	Managed Reserve	National	IV	Designated	1960	0,846	Continental	Bulgaria	0,846	4,71	7,8	9,979	0,323	0,485	0,53	4,185	5,416	6,606	0,22	0,133	0,104
11574	Dolna Topchia	Managed Reserve	National	IV	Designated	1960	4,697	Continental	Bulgaria	4,697	1,962	3,208	4,708	0,404	0,47	0,512	4,184	5,421	6,6	1,246	0,762	0,519
11566	Ostritza	Managed Reserve	National	IV	Designated	1961	1,308	Continental	Bulgaria	1,308	0,205	0,252	0,531	0,21	0,22	0,225	5,918	7,545	9,037	6,295	5,121	2,43
11540	Uchilishnata Gora	Managed Reserve	National	IV	Designated	1963	1,327	Continental	Bulgaria	1,327	0,39	0,428	0,995	0,127	0,194	0,221	4,52	5,845	7,299	3,333	3,037	1,306
11547	Savchov Chair	Managed Reserve	National	IV	Designated	1968	1,039	Continental	Bulgaria	1,039	0,836	1,481	2,385	0,184	0,227	0,44	4,087	5,337	6,833	1,376	0,777	0,482
11558	Baltata	Managed Reserve	National	IV	Designated	1978	2,067	BlackSea	Bulgaria	2,065	0,663	0,971	1,466	0,38	0,643	1,274	3,758	4,85	5,915	2,446	1,67	1,106
11499	Atanasovsko ezero	Managed Reserve	National	IV	Designated	1980	10,322	BlackSea	Bulgaria	10,322	1,448	2,569	4,076	0,166	0,261	0,386	4,021	5,144	6,268	2,504	1,411	0,889
176830	Persinski blata	Managed Reserve	National	IV	Designated	1981	4,145	Continental	Bulgaria	4,145	17,108	25,97	42,222	0,586	0,972	1,392	3,575	4,539	5,793	0,134	0,088	0,054
603	Vitosha	Nature Park	National	V	Designated	1934	251,711	Continental	Bulgaria	251,711	0,118	0,126	0,337	0,033	0,05	0,062	5,522	7,062	8,539	151,713	142,081	53,122
4501	Zlatni pyasatsi	Nature Park	National	V	Designated	1943	13,281	BlackSea	Bulgaria	13,281	0,199	0,256	0,422	0,635	1,148	1,483	3,868	5,022	6,077	20,664	16,063	9,744
604	Rusenski Lom	Nature Park	National	V	Designated	1970	35,803	Continental	Bulgaria	35,803	0,571	1,316	1,975	0,415	0,606	0,752	3,596	4,639	5,809	11,824	5,13	3,419
11490	Sinite kamani	Nature Park	National	V	Designated	1980	114,805	Continental	Bulgaria	114,805	0,186	0,338	0,584	0,182	0,286	0,766	4,454	5,762	7,098	65,001	35,77	20,702
11491	Shumensko plato	Nature Park	National	V	Designated	1980	38,814	Continental	Bulgaria	38,814	0,229	0,434	0,635	0,558	0,805	0,99	4,084	5,337	6,543	30,698	16,198	11,071
30709	Vrachanski balkan	Nature Park	National	V	Designated	1989	272,705	Alpine	Bulgaria	218,971	0,122	0,134	0,296	0,056	0,102	0,144	4,799	6,205	7,616	136,864	124,607	56,41
30709	Vrachanski balkan	Nature Park	National	V	Designated	1989	272,705	Continental	Bulgaria	53,734	0,18	0,183	0,446	0,041	0,059	0,077	4,584	5,835	7,165	45,952	45,199	18,546
176805	Rilski manastir	Nature Park	National	V	Designated	1992	215,91	Alpine	Bulgaria	215,91	0,098	0,071	0,362	0,039	0,068	0,102	5,569	7,052	8,333	169,186	233,525	45,802
176828	Strandzha	Nature Park	National	V	Designated	1995	1097,129	BlackSea	Bulgaria	1093,812	0,424	0,696	1,118	0,232	0,378	0,733	4,213	5,304	6,406	88,016	53,619	33,38
176828	Strandzha	Nature Park	National	V	Designated	1995	1097,129	Continental	Bulgaria	1,551	1,298	2,178	3,465	0,421	0,644	0,888	4,306	5,476	6,646	1,083	0,645	0,406
176774	Persina	Nature Park	National	V	Designated	2000	218,844	Continental	Bulgaria	218,817	5,535	9,21	12,579	0,561	0,914	1,295	3,573	4,544	5,798	3,016	1,812	1,327
176815	Bulgarka	Nature Park	National	V	Designated	2002	239,278	Alpine	Bulgaria	196,757	0,159	0,276	0,529	0,056	0,114	0,172	4,232	5,496	7,036	99,546	57,347	29,92
176815	Bulgarka	Nature Park	National	V	Designated	2002	239,278	Continental	Bulgaria	42,521	0,474	0,792	1,511	0,058	0,082	0,105	4,258	5,485	6,891	15,523	9,29	4,87
349924	Belasitza	Nature Park	National	V	Designated	2007	98,936	Continental	Bulgaria	98,391	0,04	0,078	0,256	0,023	0,032	0,039	5,51	7,125	8,436	279,816	143,495	43,721
179331	Oborishte	Protected Site	National	VI	Designated	1951	2,284	Continental	Bulgaria	2,197	0,116	0,182	0,352	0,042	0,154	0,164	5,257	6,724	8,271	14,418	9,19	4,751
179338	Borovanska mogila	Protected Site	National	VI	Designated	1961	2,013	Continental	Bulgaria	2,013	0,558	0,569	1,282	0,283	0,317	0,336	4,152	5,261	6,521	2,869	2,814	1,249
176958	Trigradskoto Zhdrelo	Protected Site	National	VI	Designated	1963	6,992	Alpine	Bulgaria	6,992	0,109	0,236	0,593	0,028	0,038	0,055	5,07	6,339	7,891	27,373	12,643	5,032
179362	Byalka	Protected Site	National	VI	Designated	1964	1,127	Continental	Bulgaria	1,127	0,3	0,407	0,737	0,184	0,257	0,363	4,48	5,701	7,158	3,993	2,943	1,625
176742	Kleptuza	Protected Site	National	VI	Designated	1966	4	Alpine	Bulgaria	4	0,127	0,144	0,597	0,042	0,061	0,085	4,717	6,008	7,231	17,77	15,672	3,78
179283	Varlishnitsa	Protected Site	National	VI	Designated	1966	1,862	Alpine	Bulgaria	1,781	0,097	0,161	0,33	0,05	0,068	0,104	4,771	6,16	7,613	15,524	9,353	4,563
179328	Venetsa	Protected Site	National	VI	Designated	1968	1,066	Alpine	Bulgaria	1,066	0,082	0,132	0,284	0,036	0,139	0,143	5,86	7,395	9,429	14,208	8,826	4,102
176939	Atoluka -Vasil Petleshkov	Protected Site	National	VI	Designated	1969	2,959	Alpine	Bulgaria	2,959	0,149	0,268	0,892	0,089	0,124	0,236	5,054	6,38	7,832	13,027	7,243	2,176
179320	Aramliets	Protected Site	National	VI	Designated	1969	1,379	Continental	Bulgaria	1,379	0,272	0,375	0,813	0,342	0,376	0,443	5,241	6,725	8,404	4,872	3,534	1,63
11551	Stariat Dab	Protected Site	National	VI	Designated	1971	0,94	Continental	Bulgaria	0,94	2,893	4,75	7,076	0,314	0,633	0,872	3,578	4,545	5,804	0,378	0,23	0,155
176955	Batashki snezhnik-Karlaka	Protected Site	National	VI	Designated	1972	12,285	Alpine	Bulgaria	12,285	0,066	0,112	0,423	0,258	0,369	0,438	5,003	6,282	7,861	59,924	35,312	9,35
176956	Kaylaka	Protected Site	National	VI	Designated	1972	10,028	Continental	Bulgaria	10,028	1,04	1,319	2,327	0,267	0,46	0,642	3,81	4,864	6,184	3,436	2,709	1,536
179314	Milevi skali	Protected Site	National	VI	Designated	1972	1,651	Alpine	Bulgaria	1,651	0,225	0,346	0,78	0,229	0,299	0,297	5,222	6,64	8,177	6,444	4,19	1,859
179316	Biliov rat	Protected Site	National	VI	Designated	1972	0,944	Continental	Bulgaria	0,944	0,108	0,125	0,366	0,117	0,15	0,239	4,476	5,875	7,402	10,151	8,771	2,995
176686	Kopren	Protected Site	National	VI	Designated	1973	5,878	Alpine	Bulgaria	5,878	0,143	0,132	0,366	0,019	0,027	0,302	4,332	5,674	7,298	19,131	20,725	7,475
176743	Tamra	Protected Site	National	VI	Designated	1973	4,671	Alpine	Bulgaria	4,671	0,05	0,085	0,258	0,022	0,036	0,051	4,498	5,81	7,358	48,774	28,691	9,452
176952	Chairite	Protected Site	National	VI	Designated	1973	3,139	Alpine	Bulgaria	3,139	0,064	0,138	0,367	0,064	0,256	0,405	5,641	6,968	8,508	31,237	14,487	5,447
176953	Defileto-Olu dere	Protected Site	National	VI	Designated	1973	12,814	Continental	Bulgaria	12,814	0,541	0,851	1,893	0,287	0,446	0,728	4,48	5,808	7,047	7,466	4,746	2,134
179266	Drianovski manastir	Protected Site	National	VI	Designated	1973	2,998	Continental	Bulgaria	2,998	0,417	0,683	1,035	0,116	0,18	0,22	4,138	5,318	6,648	4,685	2,861	1,888
179276	Vrah Srednogorets	Protected Site	National	VI	Designated	1973	1,466	Alpine	Bulgaria	1,466	0,174	0,419	1,344	0,157	0,177	0,192	5,316	6,621	7,933	7,852	3,261	1,017
179296	Fotinska reka	Protected Site	National	VI	Designated	1973	3,555	Alpine	Bulgaria	3,555	0,082	0,154	0,392	0,03	0,047	0,052	4,494	5,737	7,208	25,945	13,815	5,427
179304	Vinishte	Protected Site	National	VI	Designated	1973	1,426	Alpine	Bulgaria	1,426	0,043	0,081	0,225	0,022	0,026	0,031	5,08	6,39	8,42	31,336	16,635	5,989
179349	Turiata	Protected Site	National	VI	Designated	1973	1,611	Continental	Bulgaria	1,611	0,43	0,596	0,98	0,264	0,388	0,532	4,085	5,219	6,546	3,331	2,403	1,461
176737	Treskavetz	Protected Site	National	VI	Designated	1975	11,131	Alpine	Bulgaria	11,131	0,115	0,145	0,285	0,056	0,092	0,122	5,39	6,864	8,038	32,736	25,963	13,209
176738	Dabite-Konska poliana	Protected Site	National	VI	Designated	1975	2,951	Alpine	Bulgaria	0,93	0,083	0,145	0,327	0,063	0,185	0,195	5,683	7,154	8,656	13,11	7,505	3,328
176738	Dabite-Konska poliana	Protected Site	National	VI	Designated	1975	2,951	Continental	Bulgaria	2,021	0,067	0,116	0,263	0,048	0,056	0,14	6,512	8,002	9,411	23,942	13,829	6,099
176741	Kemera	Protected Site	National	VI	Designated	1975	1,029	Alpine	Bulgaria	1,029	0,18	0,35	0,791	0,034	0,051	0,076	4,751	5,958	7,658	6,359	3,27	1,447
179253	Bozduganovska koria	Protected Site	National	VI	Designated	1975	3,102	Continental	Bulgaria	3,102	2,424	4,016	7,742	0,242	0,414	0,432	4,744	6,124	7,617	0,82	0,495	0,257
179385	Eledjik	Protected Site	National	VI	Designated	1975	6,551	Continental	Bulgaria	6,551	0,14	0,18	0,451	0,221	0,332	0,351	4,788	6,215	7,778	20,629	16,045	6,404
176728	Dreneto	Protected Site	National	VI	Designated	1979	1,689	Continental	Bulgaria	1,689	0,537	0,784	1,35	0,051	0,072	0,083	4,48	5,818	7,09	2,731	1,87	1,086
176894	Ezero Durankulak	Protected Site	National	VI	Designated	1980	4,403	BlackSea	Bulgaria	4,398	1,658	2,415	3,884	0,758	1,051	1,631	3,69	4,718	5,736	1,427	0,98	0,609
176759	Belikata	Protected Site	National	VI	Designated	1981	1,373	Alpine	Bulgaria	1,373	0,133	0,165	0,368	0,026	0,039	0,076	4,317	5,711	7,089	9,941	8,013	3,593
176760	Bachishte	Protected Site	National	VI	Designated	1981	2,304	Alpine	Bulgaria	2,304	0,175	0,253	0,46	0,042	0,054	0,064	5,181	6,592	7,801	9,787	6,77	3,723
176762	Arapchal	Protected Site	National	VI	Designated	1981	2,225	Alpine	Bulgaria	2,225	0,16	0,205	0,581	0,135	0,17	0,19	5,16	6,515	7,965	10,52	8,21	2,897
176763	Rogachitza	Protected Site	National	VI	Designated	1981	1,244	Alpine	Bulgaria	1,244	0,206	0,201	0,783	0,056	0,079	0,087	4,781	6,112	7,528	6,109	6,261	1,607
176848	Pavliova padina	Protected Site	National	VI	Designated	1981	1,219	Alpine	Bulgaria	1,219	0,093	0,159	0,615	0,057	0,099	0,107	5,224	6,728	8,271	13,396	7,835	2,026
176853	Cherniat rat	Protected Site	National	VI	Designated	1981	3,189	Alpine	Bulgaria	3,189	0,248	0,338	0,782	0,064	0,084	0,095	5,473	6,842	8,246	8,125	5,962	2,577
176880	Ognianovsko-Sinitevski rid	Protected Site	National	VI	Designated	1982	8,619	Continental	Bulgaria	8,619	0,195	0,336	0,809	0,154	0,175	0,184	5,112	6,524	7,809	16,988	9,859	4,095
349863	Pelikanite	Protected Site	National	VI	Designated	1983	4,115	Continental	Bulgaria	4,115	0,452	1,135	1,412	0,851	1,212	1,442	3,364	4,334	5,406	5,064	2,017	1,621
176752	Toshkov chark	Protected Site	National	VI	Designated	1984	0,912	Alpine	Bulgaria	0,912	0,217	0,36	1,098	0,071	0,116	0,139	4,787	6,019	7,47	4,966	2,993	0,981
179262	Dederitsa	Protected Site	National	VI	Designated	1984	2,15	Continental	Bulgaria	2,15	0,294	0,428	0,748	0,159	0,24	0,312	3,748	4,884	6,124	5,628	3,866	2,212
177000	Garvanski blata	Protected Site	National	VI	Designated	1985	2,36	Continental	Bulgaria	2,36	0,715	1,491	1,976	0,509	1,07	1,236	3,224	4,168	5,249	2,424	1,163	0,877
349888	Lazhnitsa	Protected Site	National	VI	Designated	1985	4,841	Alpine	Bulgaria	4,841	0,08	0,108	0,482	0,108	0,122	0,132	4,92	6,405	7,774	31,034	22,988	5,151
176747	Maglishkata klisura	Protected Site	National	VI	Designated	1986	2,365	Continental	Bulgaria	1,459	0,109	0,196	0,338	0,024	0,061	0,098	5,207	6,534	8,15	12,504	6,954	4,032
176997	Blatoto Alepu	Protected Site	National	VI	Designated	1986	1,758	BlackSea	Bulgaria	1,721	0,469	0,748	1,118	0,295	0,429	0,542	3,863	5,007	6,044	3,156	1,979	1,324
176998	Blatoto Malak preslavetz	Protected Site	National	VI	Designated	1986	1,575	Continental	Bulgaria	1,575	0,495	1,112	1,503	0,617	1,108	1,306	3,344	4,31	5,391	2,861	1,273	0,942
179241	Petricha	Protected Site	National	VI	Designated	1986	1,512	Continental	Bulgaria	1,268	0,176	0,28	0,415	0,324	0,578	1,826	4,063	5,182	6,353	7,219	4,538	3,062
349893	Chuprenski buki	Protected Site	National	VI	Designated	1986	5,811	Alpine	Bulgaria	5,81	0,24	0,237	0,613	0,096	0,696	0,701	4,198	5,603	7,663	11,333	11,476	4,437
179242	Yatata	Protected Site	National	VI	Designated	1987	1,429	BlackSea	Bulgaria	1,429	0,9	1,403	1,971	0,324	0,442	0,704	3,911	4,992	6,092	1,499	0,961	0,684
176700	Aldomirovsko blato	Protected Site	National	VI	Designated	1989	1,535	Continental	Bulgaria	1,535	0,2	0,258	0,506	0,13	0,214	0,509	5,248	6,723	8,081	6,99	5,419	2,763
176699	Ustie na reka Izvorska	Protected Site	National	VI	Designated	1990	1,966	BlackSea	Bulgaria	1,966	1,284	1,98	2,957	0,307	0,436	0,597	4,133	5,255	6,368	1,232	0,799	0,535
176723	Chokliovo blato	Protected Site	National	VI	Designated	1992	2,277	Continental	Bulgaria	2,277	0,56	0,855	1,604	0,048	0,176	0,182	5,632	7,22	8,667	3,041	1,991	1,062
176717	Belia kamak	Protected Site	National	VI	Designated	1994	4,402	Continental	Bulgaria	4,402	1,04	1,382	3,019	0,138	0,466	0,593	4,22	5,354	6,55	2,276	1,713	0,784
176718	Stariat sovat	Protected Site	National	VI	Designated	1994	3,059	BlackSea	Bulgaria	3,059	0,932	1,424	2,336	0,28	0,377	0,61	4,157	5,281	6,455	2,118	1,386	0,845
176719	Tiasnata reka	Protected Site	National	VI	Designated	1994	1,379	BlackSea	Bulgaria	1,379	0,456	0,694	1,132	0,223	0,49	0,725	4,348	5,48	6,619	2,906	1,909	1,171
176709	Patronka	Protected Site	National	VI	Designated	1995	1,834	Continental	Bulgaria	1,834	0,136	0,204	0,497	0,144	0,42	0,626	4,39	5,637	6,899	11,236	7,491	3,075
176710	Momina skala	Protected Site	National	VI	Designated	1995	7,908	Continental	Bulgaria	7,908	0,136	0,209	0,485	0,2	0,325	0,507	4,546	5,814	7,205	23,332	15,182	6,543
176714	Rakov dol	Protected Site	National	VI	Designated	1995	1,254	BlackSea	Bulgaria	1,254	0,359	0,487	0,91	0,189	0,311	0,609	3,934	5,036	6,126	3,52	2,595	1,389
176716	Shablensko ezero	Protected Site	National	VI	Designated	1995	5,269	BlackSea	Bulgaria	5,198	2,26	3,334	5,449	0,746	1,005	1,344	3,695	4,755	5,755	1,138	0,772	0,472
176822	Vaya	Protected Site	National	VI	Designated	1997	3,864	BlackSea	Bulgaria	3,864	0,568	0,921	1,406	0,258	0,376	0,507	4,043	5,169	6,332	3,905	2,408	1,578
176807	Krichim	Protected Site	National	VI	Designated	2000	1,751	Continental	Bulgaria	1,751	4,796	9,413	12,891	0,109	0,13	0,148	4,933	6,318	7,693	0,311	0,159	0,116
176818	Yumruk skala	Protected Site	National	VI	Designated	2000	3,54	Continental	Bulgaria	3,54	0,342	0,567	1,168	0,112	0,359	0,553	4,686	5,929	7,114	6,208	3,744	1,818
176819	Sredna Arda	Protected Site	National	VI	Designated	2000	4,2	Continental	Bulgaria	4,2	0,189	0,288	0,736	0,07	0,35	0,546	5,034	6,3	7,58	12,235	8,029	3,142
176808	Bakarlia	Protected Site	National	VI	Designated	2001	3,906	Continental	Bulgaria	3,906	0,352	0,588	0,979	0,152	0,2	0,583	4,415	5,707	6,947	6,335	3,793	2,278
176809	Golemiat sipey	Protected Site	National	VI	Designated	2001	6,698	Continental	Bulgaria	6,698	0,184	0,294	0,624	0,173	0,368	0,6	5,04	6,311	7,5	15,871	9,933	4,68
176810	Ortoto	Protected Site	National	VI	Designated	2001	5,171	BlackSea	Bulgaria	5,171	0,489	0,808	1,207	0,505	0,87	1,131	3,888	5,062	6,111	5,247	3,176	2,126
176811	Kalimok - Brashlen	Protected Site	National	VI	Designated	2001	56,66	Continental	Bulgaria	56,639	3,806	8,541	12,085	0,488	0,912	1,147	3,306	4,271	5,388	2,231	0,994	0,703
176836	Chernata skala	Protected Site	National	VI	Designated	2001	8,854	Continental	Bulgaria	8,854	0,145	0,24	0,468	0,073	0,151	0,492	4,787	6,065	7,247	23,156	13,99	7,174
176838	Meandri na Biala reka	Protected Site	National	VI	Designated	2001	15,357	Continental	Bulgaria	15,357	0,431	0,663	1,338	0,085	0,143	0,17	4,424	5,607	6,825	10,26	6,67	3,305
179240	Vrana	Protected Site	National	VI	Designated	2001	0,993	Continental	Bulgaria	0,993	0,938	1,559	2,287	0,067	0,099	0,108	4,955	6,419	7,819	1,199	0,721	0,492
179255	Orlitsite	Protected Site	National	VI	Designated	2002	3,13	Continental	Bulgaria	3,13	0,205	0,353	0,622	0,73	0,874	0,963	4,631	5,938	7,335	9,738	5,655	3,209
179268	Giumurdjinski snezhnik	Protected Site	National	VI	Designated	2003	18,849	Continental	Bulgaria	18,428	0,174	0,198	0,579	0,286	0,396	0,565	4,655	6,052	7,312	27,838	24,464	8,366
179378	Hisaria	Protected Site	National	VI	Designated	2003	0,862	Continental	Bulgaria	0,862	0,157	0,255	0,409	0,184	0,232	0,414	4,259	5,426	6,564	6,673	4,108	2,561
179380	Skalen kompleks Karadzhov kamak	Protected Site	National	VI	Designated	2003	1,341	Alpine	Bulgaria	1,341	0,111	0,235	0,859	0,059	0,066	0,077	4,681	5,969	7,597	11,772	5,56	1,521
192964	Komleks Aleko - Telika	Protected Site	National	VI	Designated	2004	3,954	Continental	Bulgaria	3,954	4,48	11,104	18,275	0,561	0,987	1,113	3,357	4,335	5,463	0,501	0,202	0,123
192965	Loznitsa	Protected Site	National	VI	Designated	2004	3,928	Continental	Bulgaria	3,903	1,066	1,657	2,186	1,328	1,767	1,955	3,341	4,329	5,409	2,091	1,345	1,02
192967	Rositsa	Protected Site	National	VI	Designated	2004	2,254	Continental	Bulgaria	2,2	1,486	2,288	3,08	1,485	1,922	2,303	3,417	4,43	5,538	1,126	0,731	0,543
329010	Ravnensko gradishte	Protected Site	National	VI	Designated	2005	1,932	Continental	Bulgaria	1,932	0,501	0,498	1,166	0,096	0,125	0,139	4,567	5,796	7,329	3,131	3,149	1,345
329011	Ostrov Malak Boril	Protected Site	National	VI	Designated	2005	0,957	Continental	Bulgaria	0,922	0,68	0,924	1,436	0,417	0,754	1,128	3,517	4,447	5,705	1,593	1,173	0,755
329013	Rusalka	Protected Site	National	VI	Designated	2005	2,137	Continental	Bulgaria	2,137	1,113	1,505	2,518	0,342	0,578	0,794	3,731	4,748	6,024	1,482	1,096	0,655
329014	Sto ovtsi	Protected Site	National	VI	Designated	2005	2,888	Continental	Bulgaria	2,888	0,442	0,416	1,148	0,069	0,11	0,151	4,521	5,695	7,068	4,338	4,61	1,67
329015	Uzungeren	Protected Site	National	VI	Designated	2005	2,107	BlackSea	Bulgaria	2,107	1,571	2,492	3,763	0,292	0,441	0,583	4,113	5,241	6,352	1,043	0,657	0,435
329016	Malak Kanagiol	Protected Site	National	VI	Designated	2005	3,801	Continental	Bulgaria	3,801	2,007	3,538	4,808	0,706	1,071	1,292	3,36	4,328	5,406	1,096	0,622	0,458
329017	Lesoparka	Protected Site	National	VI	Designated	2005	1,001	Continental	Bulgaria	1,001	0,201	0,328	0,557	0,355	0,422	0,497	3,825	4,982	6,2	5,617	3,442	2,027
329020	Golyamo i malko bulo	Protected Site	National	VI	Designated	2006	2,023	Continental	Bulgaria	2,023	0,205	0,393	0,562	0,311	0,639	1,059	3,679	4,794	6,021	7,829	4,084	2,856
341988	Probitiya kamak - Tsar - Borisoviya lopen	Protected Site	National	VI	Designated	2006	0,768	Continental	Bulgaria	0,768	0,345	0,594	0,834	0,307	0,498	0,762	4,143	5,271	6,508	2,866	1,665	1,186
341995	Kozya reka	Protected Site	National	VI	Designated	2006	1,237	Continental	Bulgaria	1,237	0,228	0,381	0,595	0,164	0,274	0,478	4,174	5,298	6,488	5,504	3,294	2,109
341996	Nahodishte na blatno kokiche Gradina	Protected Site	National	VI	Designated	2006	2,382	Continental	Bulgaria	2,382	1,355	2,457	4,787	0,293	0,572	0,605	5,099	6,574	8,066	1,285	0,709	0,364
349898	Topchiya	Protected Site	National	VI	Designated	2006	3,556	Continental	Bulgaria	3,556	1,078	1,757	2,856	0,394	0,452	0,492	4,186	5,426	6,608	1,974	1,211	0,745
349855	Zhdreloto na reka Tundja	Protected Site	National	VI	Designated	2007	19,384	Continental	Bulgaria	19,31	0,391	0,555	1,217	0,145	0,357	0,588	4,364	5,568	6,793	12,681	8,934	4,074
349856	Madarski skalni ventsi	Protected Site	National	VI	Designated	2007	3,126	Continental	Bulgaria	3,126	0,122	0,259	0,368	0,503	0,736	1,822	4,315	5,531	6,751	16,353	7,703	5,421
349857	Suha reka	Protected Site	National	VI	Designated	2007	22,38	Continental	Bulgaria	22,38	1,462	2,518	3,657	0,762	1,17	1,456	3,429	4,413	5,518	3,651	2,12	1,46
349858	Noshtuvka na malak kormoran - Dimitrovgrad	Protected Site	National	VI	Designated	2007	1,256	Continental	Bulgaria	1,256	2,449	4,11	7,391	0,382	0,576	0,826	4,705	6,099	7,466	0,516	0,308	0,171
349862	Lomiya	Protected Site	National	VI	Designated	2007	2,863	Continental	Bulgaria	2,863	0,622	1,341	1,981	0,494	0,811	0,967	3,734	4,838	6,014	3,07	1,424	0,964
349866	Nevida	Protected Site	National	VI	Designated	2007	1,376	Alpine	Bulgaria	1,376	0,202	0,342	0,712	0,254	0,268	0,391	5,183	6,639	8,222	6,553	3,87	1,859
349868	Zeleniya rid	Protected Site	National	VI	Designated	2007	2,699	Continental	Bulgaria	2,699	1,372	1,197	7,36	0,321	0,33	0,335	4,185	5,753	7,2	1,351	1,549	0,252
349877	Glavite	Protected Site	National	VI	Designated	2007	2,916	Continental	Bulgaria	2,916	0,216	0,376	0,637	0,184	0,224	0,426	4,41	5,662	6,984	8,921	5,125	3,025
349878	Belokravishtnitsa	Protected Site	National	VI	Designated	2007	2,238	Continental	Bulgaria	1,956	0,17	0,31	0,583	0,048	0,46	0,466	4,304	5,583	7,006	9,283	5,091	2,707
349889	Chukaro	Protected Site	National	VI	Designated	2007	1,955	Continental	Bulgaria	1,955	0,209	0,502	2,301	0,074	0,087	0,106	6,073	7,67	8,858	7,549	3,143	0,686
349891	Slavyanka	Protected Site	National	VI	Designated	2007	12,991	Alpine	Bulgaria	12,948	0,06	0,102	0,41	0,029	0,045	0,045	6,578	8,222	9,172	67,671	39,807	9,903
349894	Gramadite	Protected Site	National	VI	Designated	2007	4,201	Alpine	Bulgaria	4,201	0,082	0,139	0,43	0,038	0,061	0,078	4,743	6,064	7,514	28,204	16,639	5,379
349895	Sarnena polyana	Protected Site	National	VI	Designated	2007	6,207	Alpine	Bulgaria	6,207	0,114	0,21	0,713	0,085	0,116	0,166	4,639	5,849	7,368	24,66	13,387	3,943
349902	Katuna	Protected Site	National	VI	Designated	2007	2,316	Continental	Bulgaria	0,659	0,077	0,143	0,272	0,033	0,052	0,158	5,154	6,471	7,755	11,896	6,406	3,368
349903	Sechi kamak	Protected Site	National	VI	Designated	2007	1,363	Alpine	Bulgaria	1,363	0,07	0,126	0,247	0,028	0,039	0,061	5,004	6,314	7,611	18,819	10,455	5,333
349905	Burgaski solnitsi	Protected Site	National	VI	Designated	2007	9,598	BlackSea	Bulgaria	9,597	1,906	3,565	5,824	0,247	0,331	0,461	4,033	5,158	6,27	1,834	0,981	0,6
349907	Bukova gora	Protected Site	National	VI	Designated	2007	1,313	Continental	Bulgaria	1,313	0,3	0,545	0,949	0,089	0,117	0,507	4,362	5,609	6,99	4,31	2,372	1,362
349910	Strandzhanski dabravi	Protected Site	National	VI	Designated	2007	1,143	BlackSea	Bulgaria	1,143	0,467	0,725	1,176	0,248	0,428	0,514	4,126	5,253	6,295	2,583	1,664	1,026
349919	Kluviyata - Diva voda	Protected Site	National	VI	Designated	2007	7,292	Alpine	Bulgaria	7,292	0,055	0,105	0,294	0,02	0,028	0,03	5,177	6,544	7,922	55,401	29,019	10,364
349920	Kresnensko defile	Protected Site	National	VI	Designated	2008	5,219	Continental	Bulgaria	5,219	0,143	0,202	0,774	0,028	0,034	0,045	6,068	7,532	8,68	18,027	12,761	3,33
349922	Koznitsa	Protected Site	National	VI	Designated	2008	6,455	Alpine	Bulgaria	6,455	0,041	0,076	0,208	0,022	0,024	0,035	5,712	7,05	8,032	69,923	37,722	13,783
349923	Karadzha dere	Protected Site	National	VI	Designated	2008	10,373	Alpine	Bulgaria	10,373	0,161	0,326	0,796	0,139	0,196	0,228	4,834	6,085	7,57	22,573	11,148	4,566
390551	Midzhur	Protected Site	National	VI	Designated	2009	1,634	Alpine	Bulgaria	1,602	0,653	0,576	1,82	1,354	1,942	2,003	2,704	4,002	6,129	2,187	2,479	0,785
390553	Blatno kokiche	Protected Site	National	VI	Designated	2009	1,374	BlackSea	Bulgaria	1,332	0,814	1,241	1,81	0,372	0,629	1,021	3,777	4,87	5,933	1,6	1,049	0,719
390554	Yulievska koria	Protected Site	National	VI	Designated	2009	2,318	Continental	Bulgaria	2,318	1,046	1,824	2,783	0,123	0,188	0,316	4,715	5,992	7,621	1,642	0,942	0,617
555546252	Beglik tash - Ropotamo	Protected Site	National	VI	Designated	2012	7,211	BlackSea	Bulgaria	6,977	0,471	0,731	1,142	0,359	0,485	0,593	3,934	5,096	6,109	6,328	4,077	2,61
555552548	Ultrabazichni skali s pionerna trevna rastitelnost	Protected Site	National	VI	Designated	2013	1,318	Continental	Bulgaria	1,318	0,2	0,304	0,637	0,103	0,134	0,15	4,568	5,887	7,17	6,477	4,261	2,034
67820	Atanasovo Lake	Ramsar Site, Wetland of International Importance	International	Not Reported	Designated	1984	14,682	BlackSea	Bulgaria	14,682	1,701	2,714	4,04	0,273	0,391	0,514	4,067	5,194	6,325	2,542	1,593	1,07
67821	Durankulak Lake	Ramsar Site, Wetland of International Importance	International	Not Reported	Designated	1984	6,233	BlackSea	Bulgaria	6,106	1,238	1,69	2,696	0,782	1,064	1,71	3,702	4,736	5,739	2,252	1,65	1,034
127841	Lake Shabla	Ramsar Site, Wetland of International Importance	International	Not Reported	Designated	1996	3,444	BlackSea	Bulgaria	3,444	1,238	1,625	2,726	0,759	1,017	1,299	3,691	4,749	5,744	1,691	1,289	0,768
900754	Belene Islands Complex	Ramsar Site, Wetland of International Importance	International	Not Reported	Designated	2002	45,374	Continental	Bulgaria	44,911	3,636	5,824	7,89	0,498	0,864	1,256	3,584	4,551	5,818	2,08	1,298	0,958
900755	Ibisha Island	Ramsar Site, Wetland of International Importance	International	Not Reported	Designated	2002	29,431	Continental	Bulgaria	29,217	1,485	2,038	3,453	0,295	0,78	0,844	3,765	4,757	6,061	4,107	2,993	1,766
900756	Poda	Ramsar Site, Wetland of International Importance	International	Not Reported	Designated	2002	2,024	BlackSea	Bulgaria	1,975	5,694	11,146	17,856	0,288	0,432	0,559	4,066	5,19	6,304	0,278	0,142	0,089
900758	Vaya Lake	Ramsar Site, Wetland of International Importance	International	Not Reported	Designated	2002	14,117	BlackSea	Bulgaria	14,117	0,861	1,391	2,072	0,268	0,361	0,484	4,054	5,189	6,313	4,924	3,048	2,046
555537057	Shablenski ezeren kompleks	Special Protection Area (Birds Directive)	Regional	Not Reported	Designated	2007	16,442	BlackSea	Bulgaria	16,235	1,61	2,16	3,51	0,768	1,024	1,294	3,692	4,756	5,748	2,824	2,105	1,295
555537058	Varnensko-Beloslavsko ezero	Special Protection Area (Birds Directive)	Regional	Not Reported	Designated	2007	45,15	BlackSea	Bulgaria	33,856	0,564	0,867	1,29	0,323	0,48	0,876	3,878	4,97	6,059	11,641	7,573	5,09
555537058	Varnensko-Beloslavsko ezero	Special Protection Area (Birds Directive)	Regional	Not Reported	Designated	2007	45,15	Continental	Bulgaria	11,294	0,623	0,984	1,363	0,274	0,394	0,655	3,854	4,924	6,02	6,087	3,854	2,782
555537060	Ostrov Pozharevo	Special Protection Area (Birds Directive)	Regional	Not Reported	Designated	2007	9,077	Continental	Bulgaria	9,051	0,631	1,3	1,751	0,476	0,971	1,226	3,228	4,169	5,265	5,38	2,611	1,939
555537067	Karlukovski karst	Special Protection Area (Birds Directive)	Regional	Not Reported	Designated	2007	140,022	Continental	Bulgaria	140,022	0,579	0,681	1,288	0,165	0,289	0,362	4,057	5,184	6,496	23,061	19,607	10,367
555537070	Rayanovtsi	Special Protection Area (Birds Directive)	Regional	Not Reported	Designated	2007	131,715	Continental	Bulgaria	131,715	0,308	0,404	0,763	0,13	0,196	0,229	5,172	6,637	8,081	42,046	32,055	16,973
555537071	Zapaden Balkan	Special Protection Area (Birds Directive)	Regional	Not Reported	Designated	2007	1427,85	Alpine	Bulgaria	841,529	0,204	0,215	0,514	0,036	0,054	0,076	4,4	5,678	7,166	160,457	152,248	63,683
555537071	Zapaden Balkan	Special Protection Area (Birds Directive)	Regional	Not Reported	Designated	2007	1427,85	Continental	Bulgaria	586,321	0,336	0,378	0,845	0,063	0,093	0,115	4,191	5,306	6,721	81,317	72,282	32,334
555537072	Kresna	Special Protection Area (Birds Directive)	Regional	Not Reported	Designated	2007	221,84	Continental	Bulgaria	221,84	0,076	0,12	0,384	0,038	0,052	0,061	5,52	6,987	8,218	221,137	140,053	43,767
555537073	Dolni Bogrov - Kazichene	Special Protection Area (Birds Directive)	Regional	Not Reported	Designated	2007	22,451	Continental	Bulgaria	22,451	7,535	12,011	17,219	0,153	0,233	0,22	4,956	6,4	7,802	0,71	0,445	0,311
555537074	Ponor	Special Protection Area (Birds Directive)	Regional	Not Reported	Designated	2007	311,553	Alpine	Bulgaria	257,296	0,261	0,285	0,65	0,072	0,121	0,236	5,12	6,59	8,058	69,348	63,508	27,846
555537074	Ponor	Special Protection Area (Birds Directive)	Regional	Not Reported	Designated	2007	311,553	Continental	Bulgaria	54,235	0,212	0,233	0,524	0,072	0,107	0,128	5,153	6,612	8,174	39,198	35,665	15,859
555537075	Ribarnitsi Orsoya	Special Protection Area (Birds Directive)	Regional	Not Reported	Designated	2007	3,215	Continental	Bulgaria	3,215	1,551	2,46	3,646	0,194	0,445	0,55	3,723	4,663	5,976	1,304	0,822	0,555
555537078	Zlatiyata	Special Protection Area (Birds Directive)	Regional	Not Reported	Designated	2007	433,087	Continental	Bulgaria	433,087	1,55	2,163	3,684	0,556	0,705	0,726	3,942	4,972	6,327	15,15	10,856	6,374
555537079	Yazovir Pyasachnik	Special Protection Area (Birds Directive)	Regional	Not Reported	Designated	2007	31,844	Continental	Bulgaria	31,844	1,008	1,774	3,218	0,202	0,352	0,424	5,145	6,567	8,242	6,317	3,589	1,979
555537080	Krumovitsa	Special Protection Area (Birds Directive)	Regional	Not Reported	Designated	2007	111,735	Continental	Bulgaria	111,735	0,218	0,333	0,704	0,151	0,317	0,614	4,621	5,878	7,122	54,713	35,818	16,942
555537081	Studen kladenets	Special Protection Area (Birds Directive)	Regional	Not Reported	Designated	2007	138,077	Continental	Bulgaria	138,077	0,214	0,347	0,73	0,066	0,246	0,572	4,544	5,79	7,106	61,959	38,211	18,163
555537082	Madzharovo	Special Protection Area (Birds Directive)	Regional	Not Reported	Designated	2007	30,568	Continental	Bulgaria	30,568	0,174	0,277	0,587	0,101	0,26	0,454	4,585	5,833	7,104	35,854	22,522	10,628
555537084	Ribarnitsi Plovdiv	Special Protection Area (Birds Directive)	Regional	Not Reported	Designated	2007	1,408	Continental	Bulgaria	1,408	2,449	4,514	9,208	0,255	0,321	0,403	5,164	6,682	8,094	0,547	0,297	0,145
555537087	Byala reka	Special Protection Area (Birds Directive)	Regional	Not Reported	Designated	2007	419,146	Continental	Bulgaria	418,37	0,249	0,39	0,748	0,089	0,142	0,225	4,479	5,695	6,931	92,691	59,179	30,856
555537088	Radinchevo	Special Protection Area (Birds Directive)	Regional	Not Reported	Designated	2007	54,107	Continental	Bulgaria	54,107	0,312	0,518	0,933	0,16	0,279	0,522	4,493	5,794	7,041	26,603	16,023	8,896
555537089	Sakar	Special Protection Area (Birds Directive)	Regional	Not Reported	Designated	2007	1213,007	Continental	Bulgaria	1212,168	0,399	0,633	1,155	0,148	0,43	0,507	4,364	5,63	6,879	98,461	62,063	34,014
555537090	Yazovir Rozov kladenets	Special Protection Area (Birds Directive)	Regional	Not Reported	Designated	2007	12,578	Continental	Bulgaria	12,578	2,506	4,228	6,287	0,412	0,626	0,647	4,598	5,987	7,31	1,597	0,947	0,637
555537091	Yazovir Ovcharitsa	Special Protection Area (Birds Directive)	Regional	Not Reported	Designated	2007	43,082	Continental	Bulgaria	43,082	1,393	2,238	3,881	0,348	0,497	0,53	4,383	5,724	6,991	5,317	3,309	1,908
555537092	Ribarnitsi Mechka	Special Protection Area (Birds Directive)	Regional	Not Reported	Designated	2007	25,209	Continental	Bulgaria	25,141	0,396	0,69	1,054	0,266	0,565	0,754	3,453	4,419	5,608	14,287	8,2	5,368
555537093	Lomovete	Special Protection Area (Birds Directive)	Regional	Not Reported	Designated	2007	286,502	Continental	Bulgaria	286,502	0,48	1,063	1,608	0,446	0,706	0,879	3,657	4,727	5,89	39,79	17,967	11,878
555537094	Derventski vazvishenia	Special Protection Area (Birds Directive)	Regional	Not Reported	Designated	2007	347,571	Continental	Bulgaria	347,174	0,501	0,773	1,32	0,326	0,691	0,73	4,317	5,55	6,755	41,965	27,199	15,928
555537095	Yazovir Malko Sharkovo	Special Protection Area (Birds Directive)	Regional	Not Reported	Designated	2007	13,334	Continental	Bulgaria	13,334	0,947	1,467	2,261	0,257	0,555	0,604	4,323	5,537	6,729	4,351	2,809	1,822
555537096	Kompleks Straldzha	Special Protection Area (Birds Directive)	Regional	Not Reported	Designated	2007	28,817	Continental	Bulgaria	28,817	1,353	2,197	3,075	0,171	0,239	0,318	4,188	5,394	6,657	4,477	2,757	1,97
555537097	Kotlenska planina	Special Protection Area (Birds Directive)	Regional	Not Reported	Designated	2007	977,319	Continental	Bulgaria	976,34	0,292	0,537	0,865	0,116	0,204	0,351	4,175	5,4	6,722	120,746	65,657	40,76
555537098	Kompleks Kalimok	Special Protection Area (Birds Directive)	Regional	Not Reported	Designated	2007	37,387	Continental	Bulgaria	37,176	2,149	4,482	5,956	0,491	0,902	1,149	3,317	4,287	5,408	3,201	1,535	1,155
555537100	Provadiysko-Royaksko plato	Special Protection Area (Birds Directive)	Regional	Not Reported	Designated	2007	831,573	Continental	Bulgaria	831,573	0,32	0,563	0,811	0,307	0,559	0,87	3,98	5,123	6,272	101,685	57,796	40,122
555537101	Harsovska reka	Special Protection Area (Birds Directive)	Regional	Not Reported	Designated	2007	350,979	Continental	Bulgaria	350,979	0,845	1,764	2,307	0,859	1,232	1,551	3,373	4,36	5,458	25,017	11,984	9,163
555537103	Kompleks Ropotamo	Special Protection Area (Birds Directive)	Regional	Not Reported	Designated	2007	14,108	BlackSea	Bulgaria	13,319	0,467	0,734	1,132	0,326	0,42	0,528	3,921	5,07	6,095	8,818	5,61	3,638
555537104	Emine	Special Protection Area (Birds Directive)	Regional	Not Reported	Designated	2007	484,315	BlackSea	Bulgaria	483,305	0,31	0,501	0,758	0,284	0,47	0,651	4,056	5,19	6,29	80,021	49,514	32,726
555537105	Kamchiyska planina	Special Protection Area (Birds Directive)	Regional	Not Reported	Designated	2007	855,645	BlackSea	Bulgaria	595,484	0,415	0,665	1,015	0,332	0,538	0,733	4,074	5,211	6,32	66,35	41,406	27,128
555537105	Kamchiyska planina	Special Protection Area (Birds Directive)	Regional	Not Reported	Designated	2007	855,645	Continental	Bulgaria	259,506	0,325	0,538	0,838	0,257	0,475	0,657	4,109	5,268	6,44	55,93	33,787	21,691
555537106	Kompleks Kamchia	Special Protection Area (Birds Directive)	Regional	Not Reported	Designated	2007	83,786	BlackSea	Bulgaria	83,601	1,019	1,628	2,4	0,267	0,457	0,654	3,995	5,081	6,172	10,125	6,337	4,299
555537108	Suha reka	Special Protection Area (Birds Directive)	Regional	Not Reported	Designated	2007	231,377	Continental	Bulgaria	231,325	0,74	1,284	1,743	0,933	1,397	1,726	3,411	4,402	5,509	23,192	13,366	9,846
555537109	Durankulashko ezero	Special Protection Area (Birds Directive)	Regional	Not Reported	Designated	2007	14,181	BlackSea	Bulgaria	13,687	1,284	1,711	2,759	0,768	1,049	1,631	3,681	4,706	5,717	3,251	2,44	1,513
555537110	Kaliakra	Special Protection Area (Birds Directive)	Regional	Not Reported	Designated	2007	102,479	BlackSea	Bulgaria	100,918	0,972	1,36	2,18	0,792	1,118	1,433	3,808	4,922	5,944	11,662	8,335	5,2
555537112	Vrachanski Balkan	Special Protection Area (Birds Directive)	Regional	Not Reported	Designated	2007	33,928	Alpine	Bulgaria	14,559	0,23	0,312	0,549	0,03	0,035	0,048	4,588	5,871	7,181	18,719	13,8	7,842
555537112	Vrachanski Balkan	Special Protection Area (Birds Directive)	Regional	Not Reported	Designated	2007	33,928	Continental	Bulgaria	19,369	0,379	0,421	0,927	0,038	0,049	0,066	4,354	5,553	6,922	13,103	11,796	5,357
555537113	Sredna gora	Special Protection Area (Birds Directive)	Regional	Not Reported	Designated	2007	972,957	Alpine	Bulgaria	523,306	0,128	0,209	0,428	0,096	0,134	0,152	5,11	6,559	8,219	201,661	123,506	60,31
555537113	Sredna gora	Special Protection Area (Birds Directive)	Regional	Not Reported	Designated	2007	972,957	Continental	Bulgaria	449,651	0,131	0,22	0,418	0,046	0,074	0,107	5,071	6,509	8,117	182,651	108,76	57,242
555537114	Besaparski ridove	Special Protection Area (Birds Directive)	Regional	Not Reported	Designated	2007	138,383	Continental	Bulgaria	138,383	0,315	0,536	1,3	0,089	0,126	0,141	4,909	6,28	7,624	42,139	24,765	10,211
555537115	Sinite kamani - Grebenets	Special Protection Area (Birds Directive)	Regional	Not Reported	Designated	2007	42,776	Continental	Bulgaria	42,776	0,103	0,174	0,3	0,051	0,082	0,294	4,488	5,784	7,028	71,65	42,414	24,6
555537116	Kamenski bair	Special Protection Area (Birds Directive)	Regional	Not Reported	Designated	2007	16,547	Continental	Bulgaria	16,547	0,605	0,988	1,676	0,141	0,143	1,425	4,201	5,449	6,706	7,587	4,646	2,739
555537117	Galata	Special Protection Area (Birds Directive)	Regional	Not Reported	Designated	2007	60,261	BlackSea	Bulgaria	59,216	0,513	0,722	1,136	0,454	0,711	0,952	4,024	5,154	6,275	16,926	12,026	7,644
555537118	Balchik	Special Protection Area (Birds Directive)	Regional	Not Reported	Designated	2007	15,475	BlackSea	Bulgaria	15,413	0,269	0,364	0,581	0,895	1,566	1,895	3,879	5,038	6,129	16,468	12,17	7,625
555537119	Ludogorie	Special Protection Area (Birds Directive)	Regional	Not Reported	Designated	2007	912,017	Continental	Bulgaria	912,017	0,982	2,239	3,027	0,66	0,954	1,17	3,437	4,453	5,572	34,701	15,22	11,258
555537120	Zapadni Rodopi	Special Protection Area (Birds Directive)	Regional	Not Reported	Designated	2007	1212,782	Alpine	Bulgaria	1212,782	0,137	0,225	0,734	0,07	0,127	0,209	4,765	6,027	7,492	286,831	174,648	53,537
555537122	Blato Malak Preslavets	Special Protection Area (Birds Directive)	Regional	Not Reported	Designated	2007	2,286	Continental	Bulgaria	2,286	1,862	3,593	5,412	0,867	1,124	1,338	3,126	4,081	5,171	0,916	0,475	0,315
555537123	Zapadna Strandzha	Special Protection Area (Birds Directive)	Regional	Not Reported	Designated	2007	531,204	Continental	Bulgaria	530,782	0,588	0,853	1,46	0,416	0,569	0,614	4,309	5,518	6,711	44,212	30,476	17,806
555537124	Ostrov Golya	Special Protection Area (Birds Directive)	Regional	Not Reported	Designated	2007	2,914	Continental	Bulgaria	2,901	2,262	3,505	6,071	0,404	0,63	0,822	3,693	4,655	5,961	0,85	0,548	0,317
555537125	Ribarnitsi Zvanichevo	Special Protection Area (Birds Directive)	Regional	Not Reported	Designated	2007	15,809	Continental	Bulgaria	15,809	1,88	3,229	7,567	0,18	0,261	0,299	5,054	6,471	7,864	2,386	1,389	0,593
555537126	Ribarnitsi Hadzhi Dimitrovo	Special Protection Area (Birds Directive)	Regional	Not Reported	Designated	2007	2,201	Continental	Bulgaria	2,201	1,131	1,475	2,479	0,357	0,582	0,795	3,754	4,779	6,058	1,48	1,135	0,675
555537127	Most Arda	Special Protection Area (Birds Directive)	Regional	Not Reported	Designated	2007	135,934	Continental	Bulgaria	135,934	0,214	0,354	0,708	0,096	0,164	0,676	4,572	5,834	7,104	61,476	37,163	18,582
555537128	Melnishki piramidi	Special Protection Area (Birds Directive)	Regional	Not Reported	Designated	2007	124,096	Alpine	Bulgaria	9,511	0,096	0,149	0,518	0,032	0,044	0,052	6,267	7,819	9,13	36,249	23,355	6,718
555537128	Melnishki piramidi	Special Protection Area (Birds Directive)	Regional	Not Reported	Designated	2007	124,096	Continental	Bulgaria	114,586	0,159	0,269	0,84	0,056	0,077	0,086	6,225	7,784	8,937	75,967	44,902	14,379
555537129	Dobrostan	Special Protection Area (Birds Directive)	Regional	Not Reported	Designated	2007	793,686	Alpine	Bulgaria	490,144	0,114	0,231	0,677	0,047	0,075	0,122	4,851	6,154	7,668	219,135	108,145	36,9
555537129	Dobrostan	Special Protection Area (Birds Directive)	Regional	Not Reported	Designated	2007	793,686	Continental	Bulgaria	303,542	0,11	0,208	0,522	0,041	0,064	0,095	4,756	6,035	7,579	178,719	94,515	37,661
555537130	Nikopolsko plato	Special Protection Area (Birds Directive)	Regional	Not Reported	Designated	2007	180,279	Continental	Bulgaria	180,279	0,427	0,593	0,95	0,774	1,046	1,247	3,692	4,709	5,979	35,481	25,549	15,948
555537131	Mesta	Special Protection Area (Birds Directive)	Regional	Not Reported	Designated	2007	204,151	Alpine	Bulgaria	203,987	0,163	0,29	0,818	0,048	0,068	0,084	5,374	6,787	8,092	98,871	55,572	19,702
555537132	Bakarlaka	Special Protection Area (Birds Directive)	Regional	Not Reported	Designated	2007	123,842	BlackSea	Bulgaria	121,458	0,446	0,696	1,078	0,326	0,544	0,695	3,976	5,124	6,204	27,883	17,867	11,536
555537133	Slavyanka	Special Protection Area (Birds Directive)	Regional	Not Reported	Designated	2007	159,338	Alpine	Bulgaria	159,054	0,106	0,191	0,574	0,039	0,053	0,062	5,926	7,445	8,634	134,252	74,506	24,792
555537134	Osogovo	Special Protection Area (Birds Directive)	Regional	Not Reported	Designated	2007	236,749	Continental	Bulgaria	236,749	0,153	0,17	0,619	0,044	0,073	0,13	5,356	6,965	8,357	113,477	102,129	28,048
555537135	Maritsa - Parvomay	Special Protection Area (Birds Directive)	Regional	Not Reported	Designated	2007	109,389	Continental	Bulgaria	109,389	1,816	3,251	5,912	0,276	0,527	0,605	5,067	6,518	7,994	6,499	3,63	1,996
555537136	Batova	Special Protection Area (Birds Directive)	Regional	Not Reported	Designated	2007	361,652	BlackSea	Bulgaria	360,832	0,43	0,607	0,951	1,048	1,481	1,658	3,936	5,092	6,221	49,847	35,312	22,539
555537138	Palakaria	Special Protection Area (Birds Directive)	Regional	Not Reported	Designated	2007	158,011	Alpine	Bulgaria	8,877	0,143	0,194	0,412	0,044	0,065	0,102	4,983	6,409	7,873	23,51	17,33	8,16
555537138	Palakaria	Special Protection Area (Birds Directive)	Regional	Not Reported	Designated	2007	158,011	Continental	Bulgaria	149,134	0,342	0,446	0,992	0,068	0,084	0,108	5,207	6,666	8,105	40,292	30,896	13,891
555537139	Chairya	Special Protection Area (Birds Directive)	Regional	Not Reported	Designated	2007	14,79	Continental	Bulgaria	14,79	2,269	3,258	5,002	1,295	1,78	2,066	3,604	4,662	5,773	1,913	1,332	0,868
555537140	Orizishta Tsalapitsa	Special Protection Area (Birds Directive)	Regional	Not Reported	Designated	2007	36,926	Continental	Bulgaria	36,926	2,519	4,474	8,814	0,27	0,411	0,422	5,148	6,641	8,091	2,722	1,533	0,778
555537141	Maritsa - Plovdiv	Special Protection Area (Birds Directive)	Regional	Not Reported	Designated	2007	10,446	Continental	Bulgaria	10,446	2,467	4,45	7,771	0,151	0,2	0,26	5,052	6,496	7,888	1,478	0,82	0,469
555537142	Mikre	Special Protection Area (Birds Directive)	Regional	Not Reported	Designated	2007	123,785	Continental	Bulgaria	123,785	0,21	0,298	0,565	0,119	0,201	0,258	4,229	5,437	6,849	59,782	42,128	22,22
555537143	Noevtsi	Special Protection Area (Birds Directive)	Regional	Not Reported	Designated	2007	84,661	Continental	Bulgaria	84,661	0,275	0,308	0,722	0,126	0,221	0,255	5,143	6,652	8,072	37,754	33,709	14,38
555537144	Berkovitsa	Special Protection Area (Birds Directive)	Regional	Not Reported	Designated	2007	27,973	Alpine	Bulgaria	1,82	0,421	0,447	1,045	0,046	0,058	0,065	4,417	5,641	7,122	3,616	3,406	1,457
555537144	Berkovitsa	Special Protection Area (Birds Directive)	Regional	Not Reported	Designated	2007	27,973	Continental	Bulgaria	26,153	0,602	0,712	1,39	0,076	0,104	0,119	4,509	5,703	7,12	9,586	8,105	4,151
555537146	Harmanliyska reka	Special Protection Area (Birds Directive)	Regional	Not Reported	Designated	2007	35,839	Continental	Bulgaria	35,839	0,587	0,917	2,12	0,364	0,452	0,74	4,575	5,91	7,204	11,508	7,367	3,186
555537147	Ovcharovo	Special Protection Area (Birds Directive)	Regional	Not Reported	Designated	2007	14,725	Continental	Bulgaria	14,725	0,186	0,334	0,492	0,168	0,312	0,511	3,909	5,079	6,313	23,279	12,964	8,801
555537148	Adata - Tundzha	Special Protection Area (Birds Directive)	Regional	Not Reported	Designated	2007	56,099	Continental	Bulgaria	56,099	2,106	3,508	5,632	0,166	0,26	1,47	4,245	5,498	6,756	4,013	2,409	1,501
555537149	Gorni Dabnik - Telish	Special Protection Area (Birds Directive)	Regional	Not Reported	Designated	2007	33,773	Continental	Bulgaria	33,773	1,492	2,069	3,262	0,369	0,503	0,623	3,877	4,911	6,274	4,395	3,169	2,01
555537150	Obnova	Special Protection Area (Birds Directive)	Regional	Not Reported	Designated	2007	54,151	Continental	Bulgaria	54,151	1,045	1,521	2,328	0,348	0,717	0,91	3,727	4,724	6,029	7,946	5,459	3,567
555537151	Belite skali	Special Protection Area (Birds Directive)	Regional	Not Reported	Designated	2007	25,057	BlackSea	Bulgaria	24,104	0,243	0,298	0,504	0,738	1,178	1,661	3,849	4,991	6,074	22,798	18,59	10,992
555537152	Rupite	Special Protection Area (Birds Directive)	Regional	Not Reported	Designated	2007	84,782	Continental	Bulgaria	84,563	0,228	0,448	0,966	0,068	0,098	0,113	6,014	7,562	8,695	45,51	23,162	10,742
555537153	Kocherinovo	Special Protection Area (Birds Directive)	Regional	Not Reported	Designated	2007	24,405	Continental	Bulgaria	24,405	0,218	0,371	0,643	0,074	0,102	0,123	5,959	7,563	8,988	25,57	15,025	8,669
555537154	Dolna Koznitsa	Special Protection Area (Birds Directive)	Regional	Not Reported	Designated	2007	39,907	Continental	Bulgaria	39,907	0,212	0,29	0,643	0,109	2,498	2,609	6,049	7,696	9,123	33,624	24,58	11,086
555537155	Meshtitsa	Special Protection Area (Birds Directive)	Regional	Not Reported	Designated	2007	34,13	Continental	Bulgaria	34,13	0,347	0,448	0,887	0,256	0,34	0,362	5,321	6,891	8,355	18,997	14,714	7,432
555537156	Devetashko plato	Special Protection Area (Birds Directive)	Regional	Not Reported	Designated	2007	79,064	Continental	Bulgaria	79,064	0,258	0,352	0,614	0,259	0,392	0,5	3,993	5,123	6,464	38,889	28,504	16,341
555537157	Zlato pole	Special Protection Area (Birds Directive)	Regional	Not Reported	Designated	2007	3,354	Continental	Bulgaria	3,354	1,426	2,442	3,667	0,338	0,59	0,823	4,634	6,008	7,341	1,449	0,846	0,564
555537159	Persenk	Special Protection Area (Birds Directive)	Regional	Not Reported	Designated	2007	160,243	Alpine	Bulgaria	160,243	0,096	0,206	0,592	0,061	0,105	0,292	5,059	6,318	7,97	148,79	69,339	24,128
555537160	Yazovir Ivaylovgrad	Special Protection Area (Birds Directive)	Regional	Not Reported	Designated	2007	190,214	Continental	Bulgaria	189,661	0,236	0,375	0,72	0,103	0,205	0,353	4,495	5,735	6,983	65,846	41,439	21,583
555537161	Boboshevo	Special Protection Area (Birds Directive)	Regional	Not Reported	Designated	2007	48,134	Continental	Bulgaria	48,134	0,135	0,138	0,461	0,042	0,064	0,112	5,654	7,27	8,721	57,989	56,729	16,982
555537162	Skrino	Special Protection Area (Birds Directive)	Regional	Not Reported	Designated	2007	24,899	Continental	Bulgaria	24,899	0,154	0,16	0,466	0,138	0,521	0,675	6,303	7,96	9,35	36,562	35,191	12,083
555537163	Vasilyovska planina	Special Protection Area (Birds Directive)	Regional	Not Reported	Designated	2007	454,373	Alpine	Bulgaria	144,64	0,138	0,202	0,388	0,058	0,098	0,128	4,501	5,842	7,31	98,338	67,181	34,976
555537163	Vasilyovska planina	Special Protection Area (Birds Directive)	Regional	Not Reported	Designated	2007	454,373	Continental	Bulgaria	309,732	0,182	0,249	0,469	0,05	0,079	0,116	4,196	5,411	6,887	109,113	79,753	42,342
555537164	Apriltsi	Special Protection Area (Birds Directive)	Regional	Not Reported	Designated	2007	19,251	Continental	Bulgaria	18,969	0,155	0,241	0,466	0,055	0,068	0,085	4,626	5,949	7,204	31,706	20,392	10,546
555537165	Velchevo	Special Protection Area (Birds Directive)	Regional	Not Reported	Designated	2007	23,134	Continental	Bulgaria	23,134	0,42	0,639	1,266	0,058	0,082	0,105	4,094	5,313	6,692	12,922	8,493	4,287
555537166	Ruy	Special Protection Area (Birds Directive)	Regional	Not Reported	Designated	2007	132,28	Continental	Bulgaria	131,818	0,251	0,297	0,72	0,045	0,081	0,101	4,931	6,397	7,782	51,614	43,62	17,993
555537167	Trigrad - Mursalitsa	Special Protection Area (Birds Directive)	Regional	Not Reported	Designated	2007	522,842	Alpine	Bulgaria	520,906	0,096	0,208	0,606	0,05	0,094	0,17	4,914	6,184	7,752	268,265	123,814	42,497
555578050	Ostrov Vardim	Special Protection Area (Birds Directive)	Regional	Not Reported	Designated	2007	10,201	Continental	Bulgaria	10,091	3,049	4,896	6,751	0,323	0,631	0,899	3,555	4,52	5,78	1,176	0,732	0,531
555579908	Atanasovsko ezero	Special Protection Area (Birds Directive)	Regional	Not Reported	Designated	2007	51,877	BlackSea	Bulgaria	51,837	0,507	0,84	1,307	0,182	0,254	0,376	4,025	5,155	6,287	16,024	9,672	6,216
555579909	Studenets	Special Protection Area (Birds Directive)	Regional	Not Reported	Designated	2007	256,257	Continental	Bulgaria	256,257	0,752	0,961	1,697	0,22	0,365	0,479	3,964	5,054	6,402	24,02	18,796	10,644
555579911	Burgasko ezero	Special Protection Area (Birds Directive)	Regional	Not Reported	Designated	2007	10,026	BlackSea	Bulgaria	10,026	2,293	3,622	5,127	0,258	0,365	0,495	4,086	5,214	6,362	1,558	0,986	0,697
555579913	Mandra - Poda	Special Protection Area (Birds Directive)	Regional	Not Reported	Designated	2007	52,58	BlackSea	Bulgaria	52,388	1,424	2,298	3,631	0,284	0,422	0,53	4,091	5,21	6,343	5,735	3,554	2,249
555516432	Plazh Shkorpilovtsi	Sites of Community Importance (Habitats Directive)	Regional	Not Reported	Designated	2008	3,607	BlackSea	Bulgaria	3,451	0,481	0,728	1,105	0,412	0,611	0,67	3,954	5,063	6,183	4,358	2,879	1,897
555516433	Dolinata na reka Batova	Sites of Community Importance (Habitats Directive)	Regional	Not Reported	Designated	2008	8,024	BlackSea	Bulgaria	7,578	0,318	0,377	0,651	1,068	2,031	2,362	4,003	5,158	6,187	9,768	8,239	4,771
555516435	Provadiysko - Royaksko plato	Sites of Community Importance (Habitats Directive)	Regional	Not Reported	Designated	2008	40,52	Continental	Bulgaria	40,52	0,356	0,588	0,82	0,734	0,952	1,183	4,039	5,19	6,348	20,176	12,216	8,759
555516436	Harsovska reka	Sites of Community Importance (Habitats Directive)	Regional	Not Reported	Designated	2008	114,261	Continental	Bulgaria	114,261	1,032	2,01	2,689	0,7	1,13	1,47	3,489	4,508	5,633	11,688	6,001	4,486
555516437	Suha reka	Sites of Community Importance (Habitats Directive)	Regional	Not Reported	Designated	2008	377,314	Continental	Bulgaria	377,201	0,924	1,517	2,125	1,064	1,502	1,797	3,509	4,52	5,638	23,718	14,446	10,313
555516439	Kamchia	Sites of Community Importance (Habitats Directive)	Regional	Not Reported	Designated	2008	26,946	BlackSea	Bulgaria	26,66	0,482	0,737	1,101	0,342	0,548	0,796	4,053	5,16	6,245	12,088	7,905	5,292
555516440	Kotlenska planina	Sites of Community Importance (Habitats Directive)	Regional	Not Reported	Designated	2008	8,211	Continental	Bulgaria	8,211	0,176	0,335	0,516	0,167	0,264	0,34	4,329	5,574	6,843	18,371	9,652	6,266
555516442	Trite bratya	Sites of Community Importance (Habitats Directive)	Regional	Not Reported	Designated	2008	7,628	BlackSea	Bulgaria	3,728	0,28	0,462	0,7	0,271	0,451	0,555	4,229	5,412	6,586	7,781	4,716	3,112
555516442	Trite bratya	Sites of Community Importance (Habitats Directive)	Regional	Not Reported	Designated	2008	7,628	Continental	Bulgaria	3,9	0,257	0,422	0,646	0,234	0,432	0,529	4,239	5,43	6,622	8,671	5,28	3,449
555516447	Reka Gorna Luda Kamchia	Sites of Community Importance (Habitats Directive)	Regional	Not Reported	Designated	2008	8,907	Continental	Bulgaria	8,907	0,641	1,118	1,792	0,09	0,137	0,232	4,2	5,402	6,628	5,254	3,012	1,879
555516448	Reka Dolna Luda Kamchia	Sites of Community Importance (Habitats Directive)	Regional	Not Reported	Designated	2008	22,073	Continental	Bulgaria	22,073	0,375	0,629	0,976	0,092	0,153	0,337	4,052	5,217	6,475	14,137	8,428	5,432
555516449	Kamenitsa	Sites of Community Importance (Habitats Directive)	Regional	Not Reported	Designated	2008	13,866	Continental	Bulgaria	13,866	0,551	1,008	1,402	0,387	0,716	0,925	3,81	4,955	6,112	7,626	4,168	2,997
555516450	Luda Kamchia	Sites of Community Importance (Habitats Directive)	Regional	Not Reported	Designated	2008	59,619	Continental	Bulgaria	59,619	0,183	0,316	0,564	0,12	0,182	0,39	4,256	5,533	6,812	47,61	27,571	15,448
555516454	Rishki prohod	Sites of Community Importance (Habitats Directive)	Regional	Not Reported	Designated	2008	115,983	Continental	Bulgaria	115,983	0,187	0,314	0,503	0,184	0,337	0,692	4,261	5,5	6,813	64,985	38,701	24,159
555516455	Aytoska planina	Sites of Community Importance (Habitats Directive)	Regional	Not Reported	Designated	2008	271,041	BlackSea	Bulgaria	258,752	0,323	0,537	0,835	0,316	0,483	0,634	4,164	5,335	6,479	56,195	33,8	21,738
555516455	Aytoska planina	Sites of Community Importance (Habitats Directive)	Regional	Not Reported	Designated	2008	271,041	Continental	Bulgaria	12,289	0,26	0,428	0,714	0,248	0,488	0,595	4,187	5,366	6,59	15,214	9,242	5,54
555516456	Ezero Durankulak	Sites of Community Importance (Habitats Directive)	Regional	Not Reported	Designated	2008	0,894	BlackSea	Bulgaria	0,894	0,841	1,116	1,796	0,767	1,142	1,467	3,695	4,732	5,759	1,269	0,956	0,594
555516457	Sinite kamani	Sites of Community Importance (Habitats Directive)	Regional	Not Reported	Designated	2008	1,365	Continental	Bulgaria	1,365	0,148	0,262	0,446	0,031	0,045	0,056	4,073	5,304	6,64	8,908	5,032	2,956
555516458	Lozenska planina	Sites of Community Importance (Habitats Directive)	Regional	Not Reported	Designated	2008	12,901	Continental	Bulgaria	12,901	0,188	0,234	0,532	0,13	0,166	0,18	4,912	6,385	7,701	21,558	17,32	7,618
555516459	Vrachanski Balkan	Sites of Community Importance (Habitats Directive)	Regional	Not Reported	Designated	2008	30,767	Alpine	Bulgaria	23,073	0,164	0,206	0,386	0,029	0,046	0,06	4,699	6,059	7,451	33,049	26,311	14,042
555516459	Vrachanski Balkan	Sites of Community Importance (Habitats Directive)	Regional	Not Reported	Designated	2008	30,767	Continental	Bulgaria	7,695	0,096	0,1	0,236	0,019	0,022	0,046	3,99	5,156	6,652	32,605	31,301	13,263
555516461	Ludogorie	Sites of Community Importance (Habitats Directive)	Regional	Not Reported	Designated	2008	31,307	Continental	Bulgaria	31,306	1,032	2,247	3,17	0,643	0,873	1,136	3,525	4,578	5,736	6,118	2,81	1,992
555516462	Ludogorie - Srebarna	Sites of Community Importance (Habitats Directive)	Regional	Not Reported	Designated	2008	49,168	Continental	Bulgaria	49,168	0,942	2,183	2,753	0,791	1,143	1,338	3,252	4,212	5,3	8,399	3,624	2,874
555516463	Ludogorie - Boblata	Sites of Community Importance (Habitats Directive)	Regional	Not Reported	Designated	2008	52,818	Continental	Bulgaria	52,818	0,863	2,184	3,105	0,562	0,853	1,048	3,376	4,367	5,482	9,502	3,755	2,641
555516464	Ostrovche	Sites of Community Importance (Habitats Directive)	Regional	Not Reported	Designated	2008	67,335	Continental	Bulgaria	67,335	0,468	0,942	1,384	0,552	0,729	0,97	3,97	5,168	6,355	19,785	9,829	6,69
555516465	Ticha	Sites of Community Importance (Habitats Directive)	Regional	Not Reported	Designated	2008	25,353	Continental	Bulgaria	25,353	0,138	0,25	0,394	0,18	0,482	0,699	3,996	5,23	6,432	41,171	22,726	14,42
555516466	Boblata	Sites of Community Importance (Habitats Directive)	Regional	Not Reported	Designated	2008	31,443	Continental	Bulgaria	31,443	0,85	1,734	2,602	0,786	1,099	1,216	3,353	4,347	5,458	7,444	3,649	2,432
555516467	Reka Vit	Sites of Community Importance (Habitats Directive)	Regional	Not Reported	Designated	2008	55,383	Continental	Bulgaria	55,383	0,765	1,012	1,736	0,344	0,651	0,857	3,747	4,72	5,995	10,977	8,298	4,837
555516468	Orsoya	Sites of Community Importance (Habitats Directive)	Regional	Not Reported	Designated	2008	25,069	Continental	Bulgaria	24,981	1,898	3,227	5,08	0,184	0,334	0,485	3,692	4,625	5,931	2,971	1,748	1,11
555516469	Vitata stena	Sites of Community Importance (Habitats Directive)	Regional	Not Reported	Designated	2008	26,241	Continental	Bulgaria	26,241	0,124	0,195	0,34	0,16	0,231	0,259	4,377	5,606	6,936	46,615	29,642	17,001
555516470	Reka Tundzha 1	Sites of Community Importance (Habitats Directive)	Regional	Not Reported	Designated	2008	72,529	Continental	Bulgaria	72,529	1,429	2,381	3,568	0,095	0,149	0,262	4,255	5,508	6,753	6,725	4,036	2,693
555516471	Reka Chaya	Sites of Community Importance (Habitats Directive)	Regional	Not Reported	Designated	2008	6,556	Continental	Bulgaria	6,556	1,387	2,505	4,163	0,114	0,128	0,171	4,936	6,368	7,691	2,083	1,153	0,694
555516472	Reka Tundzha 2	Sites of Community Importance (Habitats Directive)	Regional	Not Reported	Designated	2008	45,268	Continental	Bulgaria	45,268	1,289	2,088	3,175	0,364	0,452	0,552	4,18	5,424	6,617	5,89	3,636	2,391
555516473	Reka Mochuritsa	Sites of Community Importance (Habitats Directive)	Regional	Not Reported	Designated	2008	85,718	Continental	Bulgaria	85,718	0,384	0,624	1,06	0,184	0,26	0,368	4,208	5,432	6,69	27,206	16,742	9,856
555516479	Sadievo	Sites of Community Importance (Habitats Directive)	Regional	Not Reported	Designated	2008	5,236	Continental	Bulgaria	5,236	0,271	0,442	0,777	0,14	0,245	0,277	4,606	5,979	7,36	9,528	5,842	3,323
555516480	Bosna	Sites of Community Importance (Habitats Directive)	Regional	Not Reported	Designated	2008	160,88	BlackSea	Bulgaria	160,88	0,38	0,597	0,954	0,278	0,482	0,839	4,078	5,209	6,278	37,664	23,974	15,002
555516481	Tvardishka planina	Sites of Community Importance (Habitats Directive)	Regional	Not Reported	Designated	2008	354,115	Alpine	Bulgaria	130,223	0,212	0,382	0,71	0,105	0,43	0,498	4,521	5,837	7,258	60,738	33,708	18,136
555516481	Tvardishka planina	Sites of Community Importance (Habitats Directive)	Regional	Not Reported	Designated	2008	354,115	Continental	Bulgaria	223,891	0,299	0,546	0,906	0,078	0,115	0,176	4,168	5,363	6,737	56,468	30,923	18,636
555516482	Sakar	Sites of Community Importance (Habitats Directive)	Regional	Not Reported	Designated	2008	190,28	Continental	Bulgaria	190,011	0,432	0,705	1,27	0,151	0,275	0,485	4,514	5,784	7,028	36,005	22,063	12,247
555516483	Tarnovski visochini	Sites of Community Importance (Habitats Directive)	Regional	Not Reported	Designated	2008	43,855	Continental	Bulgaria	43,855	0,348	0,556	0,928	0,227	0,386	0,445	3,933	5,099	6,314	21,473	13,44	8,052
555516484	Dryanovski manastir	Sites of Community Importance (Habitats Directive)	Regional	Not Reported	Designated	2008	26,96	Continental	Bulgaria	26,96	0,259	0,422	0,754	0,127	0,206	0,236	3,938	5,124	6,493	22,621	13,884	7,77
555516485	Emen	Sites of Community Importance (Habitats Directive)	Regional	Not Reported	Designated	2008	4,646	Continental	Bulgaria	4,646	0,314	0,485	0,789	0,254	0,388	0,468	3,878	5	6,24	7,746	5,015	3,083
555516486	Zhdreloto na reka Tundzha	Sites of Community Importance (Habitats Directive)	Regional	Not Reported	Designated	2008	7,963	Continental	Bulgaria	7,963	0,284	0,462	0,791	0,226	0,608	0,647	4,427	5,665	6,881	11,212	6,892	4,025
555516487	Derventski vazvishenia 1	Sites of Community Importance (Habitats Directive)	Regional	Not Reported	Designated	2008	38,864	Continental	Bulgaria	38,864	0,45	0,734	1,166	0,241	0,58	0,621	4,276	5,503	6,723	15,632	9,584	6,033
555516488	Derventski vazvishenia 2	Sites of Community Importance (Habitats Directive)	Regional	Not Reported	Designated	2008	138,099	BlackSea	Bulgaria	19,802	0,36	0,529	0,897	0,364	0,796	0,953	4,356	5,51	6,706	13,948	9,492	5,598
555516488	Derventski vazvishenia 2	Sites of Community Importance (Habitats Directive)	Regional	Not Reported	Designated	2008	138,099	Continental	Bulgaria	118,101	0,414	0,618	1,024	0,47	0,721	0,841	4,336	5,54	6,736	29,62	19,842	11,975
555516489	Dolna Mesta	Sites of Community Importance (Habitats Directive)	Regional	Not Reported	Designated	2008	60,241	Alpine	Bulgaria	60,092	0,11	0,213	0,623	0,08	0,125	0,149	5,296	6,722	7,998	79,519	41,066	14,04
555516490	Ograzhden - Maleshevo	Sites of Community Importance (Habitats Directive)	Regional	Not Reported	Designated	2008	249,774	Continental	Bulgaria	249,774	0,08	0,153	0,447	0,041	0,06	0,074	5,99	7,578	8,762	222,915	116,557	39,895
555516491	Fakiyska reka	Sites of Community Importance (Habitats Directive)	Regional	Not Reported	Designated	2008	34,162	BlackSea	Bulgaria	20,808	0,955	1,395	2,625	0,205	0,3	0,54	4,135	5,246	6,377	5,39	3,69	1,961
555516491	Fakiyska reka	Sites of Community Importance (Habitats Directive)	Regional	Not Reported	Designated	2008	34,162	Continental	Bulgaria	13,354	0,776	1,151	1,827	0,18	0,299	0,601	4,19	5,319	6,497	5,314	3,582	2,257
555516492	Belenska gora	Sites of Community Importance (Habitats Directive)	Regional	Not Reported	Designated	2008	50,404	Continental	Bulgaria	50,404	0,306	0,519	0,794	0,431	0,76	0,841	3,86	5,004	6,193	26,18	15,435	10,089
555516494	Studena reka	Sites of Community Importance (Habitats Directive)	Regional	Not Reported	Designated	2008	48,396	Continental	Bulgaria	48,396	0,885	1,294	2,047	0,368	0,609	0,81	3,737	4,755	6,037	8,87	6,066	3,835
555516495	Obnova - Karaman dol	Sites of Community Importance (Habitats Directive)	Regional	Not Reported	Designated	2008	58,331	Continental	Bulgaria	58,331	0,708	1,02	1,646	0,324	0,539	0,773	3,806	4,841	6,143	12,172	8,449	5,236
555516496	Nikopolsko plato	Sites of Community Importance (Habitats Directive)	Regional	Not Reported	Designated	2008	21,101	Continental	Bulgaria	21,101	0,603	0,851	1,343	0,573	0,816	1,126	3,713	4,733	6,042	8,596	6,091	3,859
555516499	Yazovir Koprinka	Sites of Community Importance (Habitats Directive)	Regional	Not Reported	Designated	2008	8,822	Continental	Bulgaria	8,816	0,52	0,915	1,386	0,092	0,146	0,152	4,443	5,678	7,202	6,443	3,662	2,417
555516500	Skalsko	Sites of Community Importance (Habitats Directive)	Regional	Not Reported	Designated	2008	21,594	Continental	Bulgaria	21,594	0,168	0,265	0,472	0,161	0,278	0,306	4,068	5,276	6,676	31,211	19,787	11,109
555516503	Yazovir Stamboliyski	Sites of Community Importance (Habitats Directive)	Regional	Not Reported	Designated	2008	91,37	Continental	Bulgaria	91,37	0,332	0,486	0,839	0,177	0,263	0,346	3,952	5,094	6,431	32,488	22,193	12,856
555516508	Merichlerska reka	Sites of Community Importance (Habitats Directive)	Regional	Not Reported	Designated	2008	4,67	Continental	Bulgaria	4,67	1,878	3,023	5,982	0,332	0,546	0,691	4,896	6,316	7,75	1,298	0,807	0,408
555516509	Trilistnik	Sites of Community Importance (Habitats Directive)	Regional	Not Reported	Designated	2008	6,202	Continental	Bulgaria	6,202	2,434	4,527	9,223	0,386	0,472	0,536	5,159	6,687	8,155	1,155	0,621	0,305
555516510	Gora Shishmantsi	Sites of Community Importance (Habitats Directive)	Regional	Not Reported	Designated	2008	3,721	Continental	Bulgaria	3,721	2,953	4,744	10,876	0,303	0,558	0,581	5,198	6,706	8,247	0,737	0,459	0,2
555516511	Karshalevo	Sites of Community Importance (Habitats Directive)	Regional	Not Reported	Designated	2008	63,251	Continental	Bulgaria	63,251	0,162	0,216	0,507	0,044	0,083	0,096	5,184	6,723	8,147	55,395	41,547	17,7
555516512	Dolni Koriten	Sites of Community Importance (Habitats Directive)	Regional	Not Reported	Designated	2008	4,636	Continental	Bulgaria	4,636	0,122	0,171	0,36	0,089	0,115	0,128	5,635	7,116	8,46	19,914	14,208	6,749
555516513	Konyavska planina	Sites of Community Importance (Habitats Directive)	Regional	Not Reported	Designated	2008	96,281	Continental	Bulgaria	96,281	0,137	0,146	0,398	0,067	0,186	0,21	5,86	7,494	8,992	80,817	75,835	27,819
555516514	Cherni rid	Sites of Community Importance (Habitats Directive)	Regional	Not Reported	Designated	2008	8,814	Continental	Bulgaria	8,814	0,16	0,196	0,491	0,261	0,287	0,299	4,539	5,949	7,512	20,937	17,092	6,823
555516515	Golak	Sites of Community Importance (Habitats Directive)	Regional	Not Reported	Designated	2008	108,487	Continental	Bulgaria	108,487	0,179	0,223	0,64	0,095	0,158	0,184	5,349	6,763	8,182	65,658	52,703	18,364
555516516	Verila	Sites of Community Importance (Habitats Directive)	Regional	Not Reported	Designated	2008	59,372	Alpine	Bulgaria	12,198	0,164	0,196	0,486	0,056	0,099	0,115	5,324	6,767	8,233	24,03	20,107	8,109
555516516	Verila	Sites of Community Importance (Habitats Directive)	Regional	Not Reported	Designated	2008	59,372	Continental	Bulgaria	47,174	0,182	0,194	0,536	0,107	0,154	0,186	5,295	6,791	8,263	42,583	39,949	14,459
555516518	Rebro	Sites of Community Importance (Habitats Directive)	Regional	Not Reported	Designated	2008	1,439	Continental	Bulgaria	1,439	0,359	0,367	1,022	0,124	0,176	0,248	5,118	6,615	8,053	3,77	3,688	1,324
555516519	Dragoman	Sites of Community Importance (Habitats Directive)	Regional	Not Reported	Designated	2008	84,587	Continental	Bulgaria	84,587	0,283	0,37	0,708	0,12	0,194	0,242	5,107	6,572	8,056	36,671	28,048	14,658
555516520	Ostrov	Sites of Community Importance (Habitats Directive)	Regional	Not Reported	Designated	2008	39,21	Continental	Bulgaria	39,175	0,735	1,09	1,578	0,315	0,813	0,911	3,71	4,666	5,995	9,609	6,479	4,476
555516521	Karaboaz	Sites of Community Importance (Habitats Directive)	Regional	Not Reported	Designated	2008	135,646	Continental	Bulgaria	135,435	8,407	12,79	18,969	0,489	0,864	1,115	3,471	4,404	5,624	1,562	1,027	0,692
555516523	Rabrovo	Sites of Community Importance (Habitats Directive)	Regional	Not Reported	Designated	2008	9,034	Continental	Bulgaria	9,034	0,635	1,056	1,887	0,282	0,484	0,571	3,936	4,997	6,248	5,341	3,212	1,797
555516524	Tsar Petrovo	Sites of Community Importance (Habitats Directive)	Regional	Not Reported	Designated	2008	18,924	Continental	Bulgaria	18,924	1,283	1,96	4,018	0,341	0,5	0,563	3,892	4,943	6,233	3,826	2,504	1,222
555516525	Ovchi halmove	Sites of Community Importance (Habitats Directive)	Regional	Not Reported	Designated	2008	12,975	Continental	Bulgaria	12,975	0,27	0,437	0,968	0,219	0,335	0,573	5,31	6,806	8,285	15,054	9,301	4,199
555516526	Kresna - Ilindentsi	Sites of Community Importance (Habitats Directive)	Regional	Not Reported	Designated	2008	292,083	Alpine	Bulgaria	93,438	0,055	0,061	0,282	0,024	0,03	0,039	5,896	7,353	8,589	198,314	178,808	38,678
555516526	Kresna - Ilindentsi	Sites of Community Importance (Habitats Directive)	Regional	Not Reported	Designated	2008	292,083	Continental	Bulgaria	198,629	0,08	0,115	0,411	0,033	0,051	0,064	5,565	7,082	8,343	198,786	138,286	38,693
555516527	Tsigansko gradishte	Sites of Community Importance (Habitats Directive)	Regional	Not Reported	Designated	2008	90,919	Alpine	Bulgaria	77,214	0,155	0,291	0,843	0,118	0,175	0,227	4,748	6,123	7,469	63,969	34,073	11,762
555516527	Tsigansko gradishte	Sites of Community Importance (Habitats Directive)	Regional	Not Reported	Designated	2008	90,919	Continental	Bulgaria	13,268	0,152	0,273	0,628	0,063	0,099	0,159	4,778	6,104	7,438	27,04	15,055	6,545
555516528	Bebresh	Sites of Community Importance (Habitats Directive)	Regional	Not Reported	Designated	2008	64,069	Continental	Bulgaria	63,919	0,247	0,307	0,621	0,094	0,139	0,179	4,436	5,702	7,051	36,524	29,385	14,527
555516530	Shumensko plato	Sites of Community Importance (Habitats Directive)	Regional	Not Reported	Designated	2008	5,959	Continental	Bulgaria	5,959	0,107	0,199	0,294	0,299	0,562	1,741	4,726	5,986	7,329	25,743	13,842	9,369
555516531	Ekokoridor Kamchia - Emine	Sites of Community Importance (Habitats Directive)	Regional	Not Reported	Designated	2008	275,654	Continental	Bulgaria	275,647	0,247	0,417	0,65	0,222	0,374	0,695	4,184	5,385	6,636	75,846	44,926	28,822
555516534	Sveti Iliyski vazvishenia	Sites of Community Importance (Habitats Directive)	Regional	Not Reported	Designated	2008	84,827	Continental	Bulgaria	84,827	0,414	0,653	1,163	0,355	0,464	0,5	4,482	5,854	7,13	25,103	15,915	8,936
555516535	Bakadzhitsite	Sites of Community Importance (Habitats Directive)	Regional	Not Reported	Designated	2008	44,934	Continental	Bulgaria	44,934	0,399	0,607	1,161	0,448	0,532	0,574	4,315	5,594	6,86	18,957	12,461	6,515
555516536	Kermenski vazvishenia	Sites of Community Importance (Habitats Directive)	Regional	Not Reported	Designated	2008	20,998	Continental	Bulgaria	20,998	1,634	2,561	4,768	0,221	0,549	1,404	4,406	5,736	7,019	3,164	2,019	1,084
555516537	Grebenets	Sites of Community Importance (Habitats Directive)	Regional	Not Reported	Designated	2008	67,447	Continental	Bulgaria	67,447	0,215	0,355	0,643	0,091	0,146	0,213	4,235	5,49	6,757	43,102	26,104	14,412
555516538	Preslavska planina	Sites of Community Importance (Habitats Directive)	Regional	Not Reported	Designated	2008	136,494	Continental	Bulgaria	136,494	0,17	0,319	0,481	0,263	0,499	0,656	4,221	5,454	6,694	77,547	41,326	27,407
555516542	Reka Ovcharitsa	Sites of Community Importance (Habitats Directive)	Regional	Not Reported	Designated	2008	11,45	Continental	Bulgaria	11,45	0,894	1,469	2,619	0,379	0,566	0,648	4,536	5,921	7,217	4,271	2,599	1,458
555516543	Reka Stryama	Sites of Community Importance (Habitats Directive)	Regional	Not Reported	Designated	2008	38,059	Continental	Bulgaria	38,059	0,955	1,695	2,573	0,08	0,126	0,184	4,841	6,196	7,765	7,289	4,107	2,705
555516544	Golyama reka	Sites of Community Importance (Habitats Directive)	Regional	Not Reported	Designated	2008	74,567	Continental	Bulgaria	74,567	0,398	0,748	1,177	0,189	0,315	0,431	3,997	5,149	6,399	24,482	13,026	8,279
555516547	Reka Mechka	Sites of Community Importance (Habitats Directive)	Regional	Not Reported	Designated	2008	31,746	Continental	Bulgaria	31,746	0,424	0,771	1,723	0,065	0,081	0,085	4,849	6,2	7,631	14,995	8,246	3,69
555516549	Reka Chinardere	Sites of Community Importance (Habitats Directive)	Regional	Not Reported	Designated	2008	10,894	Continental	Bulgaria	10,894	0,584	1,058	2,114	0,133	0,144	0,165	4,94	6,339	7,76	6,377	3,52	1,762
555516551	Reka Blatnitsa	Sites of Community Importance (Habitats Directive)	Regional	Not Reported	Designated	2008	10,768	Continental	Bulgaria	10,768	4,877	7,95	10,782	0,188	0,25	0,3	4,474	5,825	7,136	0,759	0,466	0,343
555516552	Reka Martinka	Sites of Community Importance (Habitats Directive)	Regional	Not Reported	Designated	2008	6,493	Continental	Bulgaria	6,493	1,267	2,153	3,789	0,369	0,597	0,704	4,773	6,179	7,596	2,269	1,335	0,759
555516554	Reka Pyasachnik	Sites of Community Importance (Habitats Directive)	Regional	Not Reported	Designated	2008	18,191	Continental	Bulgaria	18,191	2,371	4,134	8,329	0,302	0,414	0,49	5,224	6,755	8,3	2,03	1,164	0,578
555516557	Archar	Sites of Community Importance (Habitats Directive)	Regional	Not Reported	Designated	2008	8,074	Continental	Bulgaria	8,074	0,342	0,479	0,879	0,18	0,307	0,446	3,617	4,556	5,848	9,375	6,694	3,648
555516558	Vidbol	Sites of Community Importance (Habitats Directive)	Regional	Not Reported	Designated	2008	12,656	Continental	Bulgaria	12,656	0,93	1,352	2,425	0,117	0,245	0,258	3,838	4,838	6,123	4,316	2,969	1,655
555516559	Voynitsa	Sites of Community Importance (Habitats Directive)	Regional	Not Reported	Designated	2008	30,807	Continental	Bulgaria	30,807	0,775	1,163	2,175	0,234	0,471	0,526	3,883	4,907	6,195	8,081	5,385	2,88
555516561	Reka Lom	Sites of Community Importance (Habitats Directive)	Regional	Not Reported	Designated	2008	14,247	Continental	Bulgaria	14,247	0,73	0,826	1,867	0,192	0,399	0,451	3,816	4,79	6,137	5,834	5,156	2,281
555516562	Deleyna	Sites of Community Importance (Habitats Directive)	Regional	Not Reported	Designated	2008	22,588	Continental	Bulgaria	22,588	0,74	1,275	2,526	0,356	0,549	0,635	3,892	4,935	6,21	7,247	4,206	2,123
555516564	Tsibritsa	Sites of Community Importance (Habitats Directive)	Regional	Not Reported	Designated	2008	9,771	Continental	Bulgaria	9,771	0,617	0,685	1,488	0,424	0,52	0,534	4,08	5,124	6,477	5,717	5,149	2,37
555516565	Voynishki Bakadzhik	Sites of Community Importance (Habitats Directive)	Regional	Not Reported	Designated	2008	11,28	Continental	Bulgaria	11,28	0,581	0,839	1,584	0,525	0,696	0,729	4,329	5,572	6,788	6,523	4,517	2,393
555516567	Portitovtsi - Vladimirovo	Sites of Community Importance (Habitats Directive)	Regional	Not Reported	Designated	2008	6,738	Continental	Bulgaria	6,738	0,488	0,542	1,155	0,22	0,295	0,305	3,854	4,873	6,141	6,002	5,404	2,536
555516568	Vartopski dol	Sites of Community Importance (Habitats Directive)	Regional	Not Reported	Designated	2008	9,738	Continental	Bulgaria	9,738	0,991	1,224	3,012	0,18	0,308	0,361	3,746	4,735	6,029	3,553	2,877	1,169
555516570	Makresh	Sites of Community Importance (Habitats Directive)	Regional	Not Reported	Designated	2008	20,753	Continental	Bulgaria	20,753	0,661	0,919	1,841	0,14	0,288	0,308	3,856	4,868	6,189	7,777	5,593	2,792
555516571	Vidinski park	Sites of Community Importance (Habitats Directive)	Regional	Not Reported	Designated	2008	15,711	Continental	Bulgaria	15,711	1,026	1,398	3,147	0,253	0,467	0,527	3,804	4,82	6,13	4,359	3,199	1,421
555516572	Shishentsi	Sites of Community Importance (Habitats Directive)	Regional	Not Reported	Designated	2008	5,844	Continental	Bulgaria	5,844	1,108	1,522	3,562	0,188	0,418	0,485	3,884	4,929	6,223	2,462	1,792	0,766
555516573	Orizishteto	Sites of Community Importance (Habitats Directive)	Regional	Not Reported	Designated	2008	4,785	Continental	Bulgaria	4,785	3,337	5,68	9,143	0,309	0,466	0,722	3,735	4,707	6,004	0,74	0,435	0,27
555516577	Ostrovska step - Vadin	Sites of Community Importance (Habitats Directive)	Regional	Not Reported	Designated	2008	2,84	Continental	Bulgaria	2,84	0,259	0,316	0,578	0,644	0,942	1,004	3,733	4,71	6,069	7,342	6,018	3,29
555516578	Marten - Ryahovo	Sites of Community Importance (Habitats Directive)	Regional	Not Reported	Designated	2008	7,613	Continental	Bulgaria	7,599	5,347	12,712	22,518	0,556	0,976	1,102	3,359	4,339	5,462	0,582	0,245	0,138
555516579	Pozharevo - Garvan	Sites of Community Importance (Habitats Directive)	Regional	Not Reported	Designated	2008	45,536	Continental	Bulgaria	44,978	0,353	0,892	1,178	0,711	1,123	1,308	3,231	4,191	5,279	21,438	8,484	6,424
555516580	Ostrov Bliznatsi	Sites of Community Importance (Habitats Directive)	Regional	Not Reported	Designated	2008	5,923	Continental	Bulgaria	5,875	0,344	0,524	0,899	0,154	0,22	0,426	3,636	4,578	5,849	7,951	5,219	3,042
555516581	Ostrovi Kozloduy	Sites of Community Importance (Habitats Directive)	Regional	Not Reported	Designated	2008	8,767	Continental	Bulgaria	8,75	1,332	1,991	3,067	0,358	0,813	0,978	3,806	4,807	6,103	2,506	1,676	1,088
555516582	Ostrov Chayka	Sites of Community Importance (Habitats Directive)	Regional	Not Reported	Designated	2008	4,666	Continental	Bulgaria	4,629	6,454	12,146	24,155	0,525	1,155	1,32	3,185	4,127	5,216	0,376	0,2	0,101
555516588	Kardam	Sites of Community Importance (Habitats Directive)	Regional	Not Reported	Designated	2008	9,167	Continental	Bulgaria	9,166	2,662	4,007	5,706	1,186	1,749	2,061	3,45	4,466	5,566	1,283	0,853	0,599
555516589	Izvorovo - Kraishte	Sites of Community Importance (Habitats Directive)	Regional	Not Reported	Designated	2008	10,896	Continental	Bulgaria	10,896	1,441	2,175	3,213	1,292	1,776	2,165	3,423	4,428	5,54	2,585	1,712	1,159
555516590	Rositsa - Loznitsa	Sites of Community Importance (Habitats Directive)	Regional	Not Reported	Designated	2008	11,491	Continental	Bulgaria	11,426	1,235	1,931	2,603	1,422	1,894	2,277	3,433	4,438	5,558	3,088	1,975	1,465
555516593	Svishtovska gora	Sites of Community Importance (Habitats Directive)	Regional	Not Reported	Designated	2008	19,168	Continental	Bulgaria	19,168	0,216	0,308	0,49	0,857	1,118	1,328	3,779	4,816	6,114	22,871	16,04	10,082
555516594	Reka Maritsa	Sites of Community Importance (Habitats Directive)	Regional	Not Reported	Designated	2008	75,19	Continental	Bulgaria	75,064	1,704	2,97	4,93	0,177	0,298	0,443	4,502	5,866	7,216	5,737	3,292	1,983
555516599	Bozhia most - Ponora	Sites of Community Importance (Habitats Directive)	Regional	Not Reported	Designated	2008	2,176	Continental	Bulgaria	2,176	0,586	0,782	1,335	0,128	0,161	0,167	4,255	5,411	6,731	2,84	2,129	1,247
555516600	Kalenska peshtera	Sites of Community Importance (Habitats Directive)	Regional	Not Reported	Designated	2008	3,648	Continental	Bulgaria	3,648	0,154	0,186	0,356	0,184	0,266	0,34	3,988	5,144	6,548	13,995	11,587	6,054
555516601	Kabiyuk	Sites of Community Importance (Habitats Directive)	Regional	Not Reported	Designated	2008	2,541	Continental	Bulgaria	2,541	0,364	0,679	0,96	0,377	0,564	0,836	3,913	5,074	6,222	4,941	2,649	1,874
555516604	Lomovete	Sites of Community Importance (Habitats Directive)	Regional	Not Reported	Designated	2008	3,564	Continental	Bulgaria	3,564	0,341	0,881	1,427	0,286	0,518	0,72	4,048	5,186	6,469	6,247	2,418	1,493
555516605	Reka Rositsa	Sites of Community Importance (Habitats Directive)	Regional	Not Reported	Designated	2008	14,318	Continental	Bulgaria	14,318	0,516	0,78	1,244	0,178	0,282	0,437	3,856	4,948	6,191	8,275	5,474	3,432
555516607	Yazovir Gorni Dabnik	Sites of Community Importance (Habitats Directive)	Regional	Not Reported	Designated	2008	4,656	Continental	Bulgaria	4,656	0,913	1,386	1,987	0,384	0,478	0,597	3,871	4,914	6,271	2,667	1,757	1,225
555516608	Reka Blyagornitsa	Sites of Community Importance (Habitats Directive)	Regional	Not Reported	Designated	2008	14,968	Continental	Bulgaria	14,968	0,281	0,491	0,905	0,05	0,056	0,063	4,347	5,6	6,99	15,536	8,891	4,824
555516609	Reka Iskar	Sites of Community Importance (Habitats Directive)	Regional	Not Reported	Designated	2008	93,043	Continental	Bulgaria	93,043	0,687	0,768	1,476	0,318	0,562	0,737	3,779	4,759	6,096	15,843	14,172	7,374
555516610	Reka Ogosta	Sites of Community Importance (Habitats Directive)	Regional	Not Reported	Designated	2008	11,819	Continental	Bulgaria	11,789	0,39	0,56	0,906	0,348	0,835	0,934	3,909	4,924	6,245	9,934	6,918	4,276
555516611	Devetashko plato	Sites of Community Importance (Habitats Directive)	Regional	Not Reported	Designated	2008	78,58	Continental	Bulgaria	78,58	0,44	0,671	1,057	0,309	0,383	0,504	4,051	5,208	6,565	22,733	14,907	9,463
555516612	Mikre	Sites of Community Importance (Habitats Directive)	Regional	Not Reported	Designated	2008	31,813	Continental	Bulgaria	31,813	0,257	0,382	0,684	0,126	0,254	0,307	4,199	5,422	6,78	24,764	16,661	9,305
555516614	Vidima	Sites of Community Importance (Habitats Directive)	Regional	Not Reported	Designated	2008	16,289	Continental	Bulgaria	16,289	0,616	0,982	1,577	0,068	0,086	0,098	3,998	5,159	6,511	7,393	4,638	2,888
555516615	Pomorie	Sites of Community Importance (Habitats Directive)	Regional	Not Reported	Designated	2008	1,996	BlackSea	Bulgaria	1,94	1,53	2,624	4,232	0,197	0,323	0,486	3,963	5,089	6,176	1,027	0,599	0,371
555516616	Ezero Shabla - Ezerets	Sites of Community Importance (Habitats Directive)	Regional	Not Reported	Designated	2008	1,383	BlackSea	Bulgaria	1,258	1,635	2,171	3,556	0,787	1,049	1,593	3,659	4,719	5,698	0,774	0,583	0,356
555516618	Taushan tepe	Sites of Community Importance (Habitats Directive)	Regional	Not Reported	Designated	2008	2,989	Continental	Bulgaria	2,989	0,438	0,827	1,172	0,626	1,797	1,902	3,948	5,107	6,21	4,454	2,359	1,665
555516619	Lyubash	Sites of Community Importance (Habitats Directive)	Regional	Not Reported	Designated	2008	3,406	Continental	Bulgaria	3,406	0,261	0,25	0,727	0,113	0,137	0,23	4,154	5,621	7,236	7,979	8,33	2,864
555516621	Krushe	Sites of Community Importance (Habitats Directive)	Regional	Not Reported	Designated	2008	2,837	Alpine	Bulgaria	2,837	0,051	0,07	0,197	0,021	0,027	0,029	4,614	6,002	7,364	37,266	27,151	9,648
555516624	Strandzha	Sites of Community Importance (Habitats Directive)	Regional	Not Reported	Designated	2008	5,846	BlackSea	Bulgaria	4,554	0,604	0,981	1,651	0,2	0,367	0,472	4,245	5,366	6,451	3,987	2,455	1,458
555516625	Osogovska planina	Sites of Community Importance (Habitats Directive)	Regional	Not Reported	Designated	2008	127,45	Continental	Bulgaria	127,45	0,171	0,223	0,565	0,057	0,107	0,148	5,67	7,279	8,665	74,495	57,124	22,546
555516626	Zemen	Sites of Community Importance (Habitats Directive)	Regional	Not Reported	Designated	2008	176,706	Continental	Bulgaria	176,706	0,147	0,178	0,443	0,076	0,144	0,179	5,364	6,872	8,343	102,038	84,268	33,859
555516627	Skrino	Sites of Community Importance (Habitats Directive)	Regional	Not Reported	Designated	2008	88,235	Continental	Bulgaria	88,235	0,155	0,175	0,54	0,089	0,199	0,313	5,725	7,355	8,853	68,382	60,567	19,628
555516628	Karlukovo	Sites of Community Importance (Habitats Directive)	Regional	Not Reported	Designated	2008	156,704	Continental	Bulgaria	156,704	0,634	0,699	1,435	0,167	0,249	0,347	4,007	5,1	6,446	22,28	20,208	9,843
555516629	Karvav kamak	Sites of Community Importance (Habitats Directive)	Regional	Not Reported	Designated	2008	176,64	Continental	Bulgaria	176,624	0,21	0,252	0,595	0,065	0,13	0,323	4,913	6,38	7,852	71,41	59,509	25,204
555516630	Reka Mesta	Sites of Community Importance (Habitats Directive)	Regional	Not Reported	Designated	2008	124,426	Alpine	Bulgaria	124,426	0,079	0,11	0,368	0,031	0,046	0,056	4,826	6,19	7,46	159,325	114,424	34,203
555516631	Oranovski prolom - Leshko	Sites of Community Importance (Habitats Directive)	Regional	Not Reported	Designated	2008	132,417	Continental	Bulgaria	132,417	0,122	0,152	0,5	0,062	0,088	0,105	5,542	7,109	8,464	106,431	85,425	25,969
555516632	Rupite - Strumeshnitsa	Sites of Community Importance (Habitats Directive)	Regional	Not Reported	Designated	2008	51,692	Continental	Bulgaria	51,621	0,201	0,415	0,81	0,054	0,07	0,077	6,054	7,609	8,732	40,334	19,535	10,009
555516633	Sreden Pirin - Alibotush	Sites of Community Importance (Habitats Directive)	Regional	Not Reported	Designated	2008	407,189	Alpine	Bulgaria	331,002	0,072	0,102	0,428	0,029	0,041	0,05	6,092	7,633	8,778	285,127	201,266	47,965
555516633	Sreden Pirin - Alibotush	Sites of Community Importance (Habitats Directive)	Regional	Not Reported	Designated	2008	407,189	Continental	Bulgaria	76,09	0,133	0,216	0,828	0,034	0,047	0,053	6,379	7,949	9,121	74,006	45,569	11,887
555516634	Rodopi - Zapadni	Sites of Community Importance (Habitats Directive)	Regional	Not Reported	Designated	2008	801,95	Alpine	Bulgaria	797,313	0,121	0,227	0,654	0,056	0,094	0,135	4,865	6,167	7,628	263,32	140,36	48,718
555516634	Rodopi - Zapadni	Sites of Community Importance (Habitats Directive)	Regional	Not Reported	Designated	2008	801,95	Continental	Bulgaria	3,25	0,074	0,134	0,385	0,019	0,026	0,031	5,05	6,392	7,848	27,489	15,181	5,284
555516635	Rodopi - Sredni	Sites of Community Importance (Habitats Directive)	Regional	Not Reported	Designated	2008	705,651	Alpine	Bulgaria	232,791	0,092	0,193	0,537	0,034	0,056	0,095	4,843	6,104	7,686	187,133	89,203	32,06
555516635	Rodopi - Sredni	Sites of Community Importance (Habitats Directive)	Regional	Not Reported	Designated	2008	705,651	Continental	Bulgaria	472,861	0,24	0,41	0,994	0,104	0,26	0,336	4,876	6,248	7,68	102,238	59,846	24,685
555516636	Rodopi - Iztochni	Sites of Community Importance (Habitats Directive)	Regional	Not Reported	Designated	2008	1053,606	Continental	Bulgaria	1052,308	0,246	0,376	0,778	0,142	0,246	0,357	4,578	5,847	7,095	148,796	97,351	47,049
555516637	Brestovitsa	Sites of Community Importance (Habitats Directive)	Regional	Not Reported	Designated	2008	26,884	Continental	Bulgaria	26,884	0,119	0,213	0,564	0,052	0,073	0,085	4,927	6,332	7,808	49,165	27,468	10,373
555516638	Ostar kamak	Sites of Community Importance (Habitats Directive)	Regional	Not Reported	Designated	2008	111,41	Continental	Bulgaria	111,41	0,546	0,882	1,691	0,28	0,386	0,683	4,562	5,867	7,153	21,813	13,504	7,043
555516639	Balgarski izvor	Sites of Community Importance (Habitats Directive)	Regional	Not Reported	Designated	2008	20,802	Continental	Bulgaria	20,802	0,553	0,666	1,368	0,085	0,122	0,177	4,237	5,392	6,793	9,306	7,727	3,762
555516640	Pastrina	Sites of Community Importance (Habitats Directive)	Regional	Not Reported	Designated	2008	35,506	Continental	Bulgaria	35,506	0,22	0,254	0,52	0,139	0,307	0,342	4,219	5,33	6,662	30,562	26,471	12,93
555516641	Popintsi	Sites of Community Importance (Habitats Directive)	Regional	Not Reported	Designated	2008	209,237	Continental	Bulgaria	209,236	0,259	0,411	0,86	0,127	0,266	0,349	5,16	6,625	8,241	63,019	39,713	18,979
555516642	Zapadna Stara planina i Predbalkan	Sites of Community Importance (Habitats Directive)	Regional	Not Reported	Designated	2008	541,973	Alpine	Bulgaria	161,643	0,254	0,29	0,658	0,049	0,084	0,114	4,924	6,328	7,8	56,481	49,469	21,803
555516642	Zapadna Stara planina i Predbalkan	Sites of Community Importance (Habitats Directive)	Regional	Not Reported	Designated	2008	541,973	Continental	Bulgaria	380,262	0,414	0,441	1,004	0,065	0,097	0,119	4,311	5,477	6,889	53,149	49,895	21,916
555516643	Iskarski prolom - Rzhana	Sites of Community Importance (Habitats Directive)	Regional	Not Reported	Designated	2008	215,6	Alpine	Bulgaria	204,426	0,167	0,179	0,417	0,041	0,068	0,137	4,68	6,077	7,48	96,607	90,13	38,689
555516643	Iskarski prolom - Rzhana	Sites of Community Importance (Habitats Directive)	Regional	Not Reported	Designated	2008	215,6	Continental	Bulgaria	11,175	0,257	0,289	0,621	0,037	0,05	0,061	4,453	5,82	7,143	14,677	13,052	6,074
555516644	Etropole - Baylovo	Sites of Community Importance (Habitats Directive)	Regional	Not Reported	Designated	2008	271,909	Alpine	Bulgaria	102,675	0,158	0,197	0,458	0,054	0,122	0,166	4,893	6,385	7,876	72,365	58,039	24,964
555516644	Etropole - Baylovo	Sites of Community Importance (Habitats Directive)	Regional	Not Reported	Designated	2008	271,909	Continental	Bulgaria	169,234	0,235	0,338	0,665	0,092	0,131	0,158	5,059	6,515	7,993	62,464	43,429	22,074
555516645	Plana	Sites of Community Importance (Habitats Directive)	Regional	Not Reported	Designated	2008	27,802	Continental	Bulgaria	27,802	0,304	0,373	0,879	0,114	0,148	0,156	5,036	6,516	7,924	19,571	15,951	6,769
555516646	Ostritsa	Sites of Community Importance (Habitats Directive)	Regional	Not Reported	Designated	2008	41,369	Continental	Bulgaria	41,369	0,148	0,174	0,39	0,135	0,171	0,19	5,818	7,432	8,904	49,038	41,71	18,609
555516647	Yadenitsa	Sites of Community Importance (Habitats Directive)	Regional	Not Reported	Designated	2008	164,537	Alpine	Bulgaria	155,078	0,096	0,102	0,363	0,044	0,072	0,102	4,967	6,316	7,783	146,372	137,762	38,71
555516647	Yadenitsa	Sites of Community Importance (Habitats Directive)	Regional	Not Reported	Designated	2008	164,537	Continental	Bulgaria	9,459	0,071	0,09	0,254	0,022	0,031	0,034	4,886	6,269	7,704	48,879	38,56	13,663
555516648	Sredna gora	Sites of Community Importance (Habitats Directive)	Regional	Not Reported	Designated	2008	266,044	Alpine	Bulgaria	14,245	0,073	0,116	0,236	0,024	0,03	0,043	5,237	6,656	8,09	58,34	36,714	18,046
555516648	Sredna gora	Sites of Community Importance (Habitats Directive)	Regional	Not Reported	Designated	2008	266,044	Continental	Bulgaria	251,799	0,148	0,224	0,446	0,07	0,148	0,214	5,062	6,49	8,107	120,982	79,934	40,146
555516649	Tsentralen Balkan - bufer	Sites of Community Importance (Habitats Directive)	Regional	Not Reported	Designated	2008	1138,503	Alpine	Bulgaria	911,341	0,157	0,242	0,491	0,041	0,064	0,085	4,572	5,906	7,413	216,968	140,76	69,377
555516649	Tsentralen Balkan - bufer	Sites of Community Importance (Habitats Directive)	Regional	Not Reported	Designated	2008	1138,503	Continental	Bulgaria	227,162	0,148	0,237	0,474	0,044	0,065	0,079	4,532	5,834	7,334	114,911	71,759	35,879
555542685	Dragoman Marsh Karst Complex	Ramsar Site, Wetland of International Importance	International	Not Reported	Designated	2011	4,031	Continental	Bulgaria	4,031	0,479	0,7	1,185	0,186	0,522	0,527	5,176	6,652	8,096	4,73	3,236	1,912
555577676	Tsentralen Balkan bufer	Special Protection Area (Birds Directive)	Regional	Not Reported	Designated	2011	28,982	Alpine	Bulgaria	14,745	0,062	0,089	0,207	0,022	0,026	0,035	5,093	6,529	7,79	69,885	48,684	20,932
555577676	Tsentralen Balkan bufer	Special Protection Area (Birds Directive)	Regional	Not Reported	Designated	2011	28,982	Continental	Bulgaria	14,237	0,12	0,213	0,4	0,031	0,039	0,04	4,596	5,93	7,362	35,48	19,989	10,644
555578047	Konunski dol	Sites of Community Importance (Habitats Directive)	Regional	Not Reported	Designated	2012	7,822	Continental	Bulgaria	7,822	1,307	1,475	2,89	0,479	0,698	0,807	3,793	4,767	6,101	2,415	2,14	1,092
555578048	Chirpanski vazvishenia	Sites of Community Importance (Habitats Directive)	Regional	Not Reported	Designated	2012	123,44	Continental	Bulgaria	123,44	0,273	0,492	0,914	0,242	0,49	0,555	5,154	6,6	8,265	45,922	25,481	13,716
555578049	Novo selo	Sites of Community Importance (Habitats Directive)	Regional	Not Reported	Designated	2012	7,797	Continental	Bulgaria	7,703	0,424	0,748	1,227	0,295	0,545	0,65	3,746	4,729	6,049	7,386	4,187	2,552
555593040	Bilo	Special Protection Area (Birds Directive)	Regional	Not Reported	Designated	2013	86,15	BlackSea	Bulgaria	86,15	1,605	2,385	4,131	0,92	1,517	1,927	3,688	4,741	5,78	6,525	4,391	2,535
555516606	Reka Yantra	Special Areas of Conservation (Habitats Directive)	Regional	Not Reported	Designated	2016	138,12	Continental	Bulgaria	138,103	0,734	1,228	1,874	0,222	0,337	0,492	3,716	4,788	5,974	18,066	10,798	7,076
555516443	Kraymorska Dobrudzha	Special Areas of Conservation (Habitats Directive)	Regional	Not Reported	Designated	2018	65,32	BlackSea	Bulgaria	58,965	2,089	3,125	5,033	0,885	1,445	1,874	3,653	4,697	5,757	4,148	2,773	1,722
555516443	Kraymorska Dobrudzha	Special Areas of Conservation (Habitats Directive)	Regional	Not Reported	Designated	2018	65,32	Continental	Bulgaria	6,355	2,061	2,95	4,995	1,125	1,742	2,107	3,574	4,636	5,706	1,38	0,964	0,569
555537111	Yazovir Zhrebchevo	Special Protection Area (Birds Directive)	Regional	Not Reported	Designated	2018	24,822	Continental	Bulgaria	24,822	0,754	1,265	2,086	0,101	0,188	0,216	4,528	5,822	7,304	7,456	4,444	2,695
555593017	Devnenski halmove	Special Areas of Conservation (Habitats Directive)	Regional	Not Reported	Designated	2018	2,866	Continental	Bulgaria	2,866	0,263	0,437	0,642	0,351	0,564	0,87	3,694	4,782	5,87	7,263	4,371	2,975
555721723	Rila bufer	Special Protection Area (Birds Directive)	Regional	Not Reported	Designated	2019	383,364	Alpine	Bulgaria	359,11	0,08	0,072	0,291	0,026	0,036	0,044	5,232	6,682	8,039	267,288	296,986	73,481
555721723	Rila bufer	Special Protection Area (Birds Directive)	Regional	Not Reported	Designated	2019	383,364	Continental	Bulgaria	24,254	0,08	0,072	0,288	0,027	0,036	0,044	5,074	6,526	8,099	69,464	77,182	19,295
555721725	Niska Rila	Sites of Community Importance (Habitats Directive)	Regional	Not Reported	Designated	NA	130,214	Alpine	Bulgaria	112,748	0,168	0,138	0,538	0,044	0,068	0,087	5,147	6,562	7,942	71,318	86,822	22,27
555721725	Niska Rila	Sites of Community Importance (Habitats Directive)	Regional	Not Reported	Designated	NA	130,214	Continental	Bulgaria	17,466	0,068	0,078	0,238	0,031	0,041	0,052	4,821	6,176	7,544	69,349	60,458	19,814
176766	Izvora	State Game Husbandries	National	Not Assigned	Designated	2002	2,347	Alpine	Bulgaria	2,347	1,287	2,45	3,332	0,064	0,084	0,107	5,102	6,346	7,938	1,343	0,706	0,519
176768	Osogovo	State Game Husbandries	National	Not Assigned	Designated	2002	150,467	Continental	Bulgaria	150,467	0,142	0,202	0,464	0,045	0,064	0,08	5,387	6,996	8,404	97,474	68,521	29,83
176769	Palamara	State Game Husbandries	National	Not Assigned	Designated	2002	222,688	Continental	Bulgaria	222,688	0,702	1,453	1,991	0,821	1,14	1,408	3,78	4,932	6,091	23,986	11,589	8,457
176770	Kormisosh	State Game Husbandries	National	Not Assigned	Designated	2002	4,201	Alpine	Bulgaria	4,201	0,082	0,165	0,378	0,04	0,119	0,152	5,407	6,7	8,326	28,204	14,017	6,118
176771	Vitoshko-Studena	State Game Husbandries	National	Not Assigned	Designated	2002	172,642	Continental	Bulgaria	172,642	0,195	0,243	0,541	0,046	0,064	0,071	5,148	6,656	8,087	76,032	61,013	27,405
176772	Ropotamo	State Game Husbandries	National	Not Assigned	Designated	2002	65,347	BlackSea	Bulgaria	65,231	0,571	0,906	1,417	0,267	0,346	0,44	3,964	5,09	6,126	15,96	10,059	6,431
176773	Sherba	State Game Husbandries	National	Not Assigned	Designated	2002	49,144	BlackSea	Bulgaria	40,395	0,5	0,804	1,179	0,241	0,39	0,674	3,966	5,051	6,169	14,343	8,92	6,083
176773	Sherba	State Game Husbandries	National	Not Assigned	Designated	2002	49,144	Continental	Bulgaria	8,749	0,587	0,965	1,414	0,192	0,316	0,478	3,915	4,995	6,119	5,686	3,459	2,36
176776	Dikchan	State Game Husbandries	National	Not Assigned	Designated	2002	196,082	Alpine	Bulgaria	195,914	0,112	0,207	0,754	0,057	0,086	0,114	5,157	6,486	7,858	141,016	76,299	20,947
176778	Aramlietz	State Game Husbandries	National	Not Assigned	Designated	2002	76,517	Continental	Bulgaria	76,517	0,41	0,59	1,152	0,112	0,175	0,208	4,997	6,447	7,918	24,074	16,729	8,568
176779	Cherni Lom	State Game Husbandries	National	Not Assigned	Designated	2002	1030,234	Continental	Bulgaria	1030,234	0,392	0,786	1,184	0,304	0,506	0,643	3,939	5,108	6,308	92,393	46,079	30,589
176780	Trakia	State Game Husbandries	National	Not Assigned	Designated	2002	811,759	Continental	Bulgaria	811,759	1,052	1,855	3,167	0,229	0,441	0,487	5,202	6,684	8,279	30,56	17,331	10,151
176782	Rositza	State Game Husbandries	National	Not Assigned	Designated	2002	92,617	Alpine	Bulgaria	7,612	0,155	0,246	0,497	0,038	0,051	0,057	4,506	5,799	7,269	20,085	12,655	6,264
176782	Rositza	State Game Husbandries	National	Not Assigned	Designated	2002	92,617	Continental	Bulgaria	85,005	0,224	0,351	0,68	0,051	0,072	0,093	4,23	5,455	6,822	46,444	29,639	15,299
176783	Rusalka	State Game Husbandries	National	Not Assigned	Designated	2002	104,073	Alpine	Bulgaria	21,186	0,138	0,222	0,436	0,032	0,043	0,053	4,13	5,424	6,677	37,636	23,395	11,912
176783	Rusalka	State Game Husbandries	National	Not Assigned	Designated	2002	104,073	Continental	Bulgaria	82,887	0,259	0,42	0,767	0,047	0,069	0,079	4,311	5,569	6,931	39,664	24,46	13,394
176795	Mazalat	State Game Husbandries	National	Not Assigned	Designated	2002	112,493	Alpine	Bulgaria	1,74	0,092	0,165	0,312	0,029	0,043	0,095	4,73	6,022	7,637	16,179	9,021	4,771
176795	Mazalat	State Game Husbandries	National	Not Assigned	Designated	2002	112,493	Continental	Bulgaria	110,753	0,384	0,677	1,085	0,071	0,088	0,122	4,518	5,796	7,328	30,924	17,541	10,945
176796	Nesebar	State Game Husbandries	National	Not Assigned	Designated	2002	234,529	BlackSea	Bulgaria	233,487	0,318	0,515	0,78	0,238	0,344	0,504	4,03	5,161	6,274	54,22	33,48	22,105
176799	Balchik	State Game Husbandries	National	Not Assigned	Designated	2002	971,959	BlackSea	Bulgaria	949,024	1,365	1,873	3,048	0,892	1,443	1,844	3,749	4,852	5,898	25,466	18,559	11,405
176799	Balchik	State Game Husbandries	National	Not Assigned	Designated	2002	971,959	Continental	Bulgaria	22,765	2,662	3,816	5,713	1,354	1,824	2,093	3,667	4,745	5,846	2,022	1,411	0,942
176800	Karakuz	State Game Husbandries	National	Not Assigned	Designated	2002	395,924	Continental	Bulgaria	395,924	1,393	3,18	4,188	0,755	1,117	1,396	3,442	4,454	5,581	16,118	7,06	5,361
176801	Tervel	State Game Husbandries	National	Not Assigned	Designated	2002	399,144	Continental	Bulgaria	399,143	1,199	2,377	3,157	0,805	1,275	1,6	3,501	4,523	5,654	18,802	9,484	7,141
176802	Dunav	State Game Husbandries	National	Not Assigned	Designated	2002	1135,687	Continental	Bulgaria	1135,119	0,905	1,884	2,804	0,552	0,826	0,994	3,456	4,464	5,607	42,008	20,179	13,558
176804	Vitinia	State Game Husbandries	National	Not Assigned	Designated	2002	94,915	Alpine	Bulgaria	62,114	0,182	0,211	0,526	0,139	0,243	0,269	4,758	6,269	7,635	48,863	42,147	16,907
176804	Vitinia	State Game Husbandries	National	Not Assigned	Designated	2002	94,915	Continental	Bulgaria	32,801	0,298	0,366	0,824	0,051	0,118	0,2	5,016	6,508	7,832	21,686	17,657	7,843
176806	Topolovgrad	State Game Husbandries	National	Not Assigned	Designated	2002	108,484	Continental	Bulgaria	108,484	0,681	1,12	1,829	0,206	0,46	0,49	4,414	5,747	7,012	17,258	10,493	6,426
387500	Voden	State Game Husbandries	National	Not Assigned	Designated	2002	29,342	Continental	Bulgaria	29,342	1,107	2,485	3,668	0,621	1,022	1,215	3,601	4,681	5,828	5,521	2,46	1,666
387508	Iskar	State Game Husbandries	National	Not Assigned	Designated	2002	103,552	Continental	Bulgaria	103,552	0,24	0,339	0,69	0,119	0,163	0,189	5,039	6,49	7,923	47,844	33,872	16,641
81142	Zlatni rt - ?karaba	Forest Park	National	Not Reported	Designated	1948	0,694	Mediterranean	Croatia	0,628	0,424	1,076	1,389	0,262	0,89	0,869	5,426	7,131	8,116	2,109	0,831	0,644
81158	Krka - gornji tok	Significant Landscape	National	Not Reported	Designated	1948	38,822	Mediterranean	Croatia	38,822	0,496	0,907	1,352	0,159	0,208	0,212	5,618	7,033	8,012	14,175	7,752	5,2
1054	Plitvi?ka jezera	National Park	National	Not Reported	Designated	1949	296,176	Alpine	Croatia	296,176	0,156	0,566	0,768	0,101	0,153	0,436	4,802	5,851	7,359	124,482	34,309	25,285
1058	Paklenica	National Park	National	Not Reported	Designated	1949	94,907	Alpine	Croatia	64,119	0,049	0,113	0,183	0,356	1,132	1,222	6,264	7,678	8,984	184,396	79,959	49,374
1058	Paklenica	National Park	National	Not Reported	Designated	1949	94,907	Mediterranean	Croatia	30,787	0,062	0,137	0,217	0,035	0,067	0,081	5,899	7,249	8,463	100,983	45,7	28,852
2518	Risnjak	National Park	National	Not Reported	Designated	1953	63,12	Alpine	Croatia	63,104	0,099	0,303	0,313	0,152	0,654	0,654	5,34	6,467	8,192	90,542	29,583	28,638
81145	Jankovac	Forest Park	National	Not Reported	Designated	1955	6,269	Continental	Croatia	6,269	0,101	0,206	0,293	0,199	0,701	0,75	3,861	4,936	6,512	27,973	13,715	9,642
81146	Trako??an	Forest Park	National	Not Reported	Designated	1955	4,73	Continental	Croatia	4,73	0,613	1,64	2,128	0,115	0,133	0,271	4,818	5,8	7,673	4,003	1,496	1,153
2520	Mljet	National Park	National	Not Reported	Designated	1960	32,776	Mediterranean	Croatia	30,379	0,13	0,349	0,649	0,267	0,338	0,334	5,99	7,822	8,847	47,841	17,82	9,583
15714	Vra?ji prolaz i Zeleni vir	Significant Landscape	National	Not Reported	Designated	1962	2,523	Alpine	Croatia	2,523	0,07	0,214	0,237	0,039	0,083	0,116	5,226	6,202	8,146	25,604	8,375	7,562
377981	Istarske toplice	Significant Landscape	National	Not Reported	Designated	1962	0,813	Mediterranean	Croatia	0,813	0,053	0,172	0,152	0,079	0,177	0,317	5,105	6,421	7,551	19,197	5,915	6,694
63671	Kanjon rijeke Cetine	Significant Landscape	National	Not Reported	Designated	1963	65,103	Mediterranean	Croatia	65,086	0,128	0,306	0,675	0,056	0,087	0,09	6,18	7,79	8,929	71,12	29,749	13,486
81120	Bliznec - ?umarev grob	Special Reserve	National	Not Reported	Designated	1963	1,739	Continental	Croatia	1,739	0,18	0,585	0,747	1,093	1,241	1,399	5,24	6,403	8,209	8,267	2,544	1,992
81123	Pu?injak - Gor??ica	Special Reserve	National	Not Reported	Designated	1963	1,939	Continental	Croatia	1,939	0,086	0,358	0,476	0,436	0,756	0,78	5,122	6,248	8,062	18,27	4,389	3,301
81126	Babji zub - Ponikve	Special Reserve	National	Not Reported	Designated	1963	1,462	Continental	Croatia	1,462	0,071	0,297	0,39	0,076	0,584	0,506	5,026	6,083	7,926	19,216	4,594	3,498
81127	Markov?ak - Bistra	Special Reserve	National	Not Reported	Designated	1963	2,532	Continental	Croatia	2,532	0,06	0,252	0,334	0,954	1,097	1,323	5,178	6,319	8,184	29,925	7,125	5,376
15624	Motovunska ?uma	Special Reserve	National	Not Reported	Designated	1964	2,723	Mediterranean	Croatia	2,723	0,107	0,325	0,341	0,087	0,105	0,139	5,262	6,598	7,821	17,402	5,729	5,46
15631	?ijana	Forest Park	National	Not Reported	Designated	1964	1,57	Mediterranean	Croatia	1,57	0,718	1,74	2,146	0,329	0,924	0,925	5,179	6,902	7,864	1,969	0,813	0,659
16483	Debela lipa - Velika Rebar	Special Reserve	National	Not Reported	Designated	1964	1,233	Alpine	Croatia	1,233	0,246	0,678	0,79	0,125	0,281	0,285	4,922	5,973	7,759	5,093	1,848	1,586
16516	Rijeka Dubrova?ka	Significant Landscape	National	Not Reported	Designated	1964	4,016	Mediterranean	Croatia	3,698	0,046	0,136	0,261	0,033	0,105	0,117	6,484	8,197	9,009	47,172	15,955	8,314
81097	Kanjon Zrmanje	Significant Landscape	National	Not Reported	Designated	1964	5,45	Mediterranean	Croatia	5,44	0,404	0,919	1,361	0,045	0,057	0,062	5,438	6,624	8,011	6,514	2,864	1,934
81149	Marjan	Forest Park	National	Not Reported	Designated	1964	2,958	Mediterranean	Croatia	2,752	0,341	0,719	1,187	0,109	0,123	0,163	5,614	7,332	8,354	5,489	2,603	1,577
81162	Slapnica	Significant Landscape	National	Not Reported	Designated	1964	2,513	Continental	Croatia	2,513	0,172	0,524	0,681	0,058	0,455	0,475	5,266	6,272	8,278	10,4	3,414	2,627
377819	Zagreb - park Maksimir	Horticultural Monument	National	Not Reported	Designated	1964	3,514	Continental	Croatia	3,514	0,243	0,768	1,053	0,112	0,407	0,718	4,874	5,874	7,736	8,705	2,754	2,009
15607	?tirova?a	Special Reserve	National	Not Reported	Designated	1965	1,234	Alpine	Croatia	1,234	0,061	0,175	0,25	0,766	2,319	2,343	4,726	6,037	7,368	20,549	7,163	5,014
15671	Pod gredom	Special Reserve	National	Not Reported	Designated	1965	5,434	Mediterranean	Croatia	5,434	0,106	0,302	0,571	0,041	0,104	0,146	5,889	7,434	8,403	24,815	8,71	4,607
15672	Prud	Special Reserve	National	Not Reported	Designated	1965	2,67	Mediterranean	Croatia	2,67	0,088	0,271	0,547	0,062	0,147	0,163	5,85	7,392	8,423	20,952	6,804	3,371
15602	Kopa?ki rit	Nature Park	National	Not Reported	Designated	1967	165,387	Continental	Croatia	164,861	5,037	10,656	15,486	0,616	1,601	1,748	3,276	4,266	5,504	2,876	1,36	0,936
81098	?ikola	Significant Landscape	National	Not Reported	Designated	1967	11,455	Mediterranean	Croatia	11,455	0,374	0,601	0,967	0,144	0,179	0,188	5,658	7,066	8,092	10,211	6,354	3,949
377980	Sitsko-?utska oto?na skupina	Significant Landscape	National	Not Reported	Designated	1967	22,993	Mediterranean	Croatia	18,266	0,493	1,209	1,607	0,504	0,859	0,869	5,501	7,098	8,19	9,782	3,989	3,001
378049	Sjeverozapadni dio Dugog otoka	Significant Landscape	National	Not Reported	Designated	1967	6,463	Mediterranean	Croatia	5,95	0,933	2,062	2,992	0,966	1,269	1,337	5,125	6,788	7,982	2,95	1,335	0,92
13374	Pakleni otoci	Significant Landscape	National	Not Reported	Designated	1968	6,856	Mediterranean	Croatia	6,051	1,822	3,835	4,899	0,188	0,354	0,354	5,376	7,283	8,296	1,523	0,724	0,567
63672	Rovinjski otoci i priobalno podru?je	Significant Landscape	National	Not Reported	Designated	1968	12,862	Mediterranean	Croatia	12,375	0,288	0,742	0,949	0,218	0,845	0,839	5,404	7,078	8,046	13,783	5,35	4,183
349962	Krka - donji tok	Significant Landscape	National	Not Reported	Designated	1968	32,856	Mediterranean	Croatia	17,508	0,52	0,997	1,48	0,177	0,278	0,29	5,671	7,209	8,171	9,08	4,736	3,19
378019	??edro	Significant Landscape	National	Not Reported	Designated	1968	8,222	Mediterranean	Croatia	7,764	1,384	3,358	5,157	0,226	0,277	0,45	5,736	7,71	8,832	2,272	0,936	0,61
13375	Glavine - Mala luka	Special Reserve	National	Not Reported	Designated	1969	11,351	Mediterranean	Croatia	10,933	0,054	0,146	0,163	0,16	0,216	0,218	4,541	5,796	6,912	69,093	25,555	22,89
16497	Hajdu?ki i Ro?anski kukovi	Strict Reserve	National	Not Reported	Designated	1969	12,975	Alpine	Croatia	12,629	0,148	0,394	0,537	2,091	2,536	2,498	5,384	6,719	8,042	27,094	10,178	7,467
81109	Rakita	Special Reserve	National	Not Reported	Designated	1969	1,485	Continental	Croatia	1,485	1,094	2,623	4,097	0,401	0,484	0,559	4,326	5,391	6,905	1,257	0,524	0,336
81110	?ol Dra?iblato	Special Reserve	National	Not Reported	Designated	1969	0,881	Continental	Croatia	0,881	1,401	3,175	5,189	0,402	0,468	0,497	4,22	5,269	6,76	0,756	0,334	0,204
81165	Saljsko polje	Special Reserve	National	Not Reported	Designated	1969	2,133	Mediterranean	Croatia	2,017	0,424	0,96	1,244	0,623	0,832	0,953	5,303	6,892	8,021	3,78	1,669	1,288
377873	Petrova gora	Significant Landscape	National	Not Reported	Designated	1969	27,332	Continental	Croatia	27,332	0,12	0,468	0,62	0,631	0,821	0,869	4,696	5,746	7,36	49,16	12,605	9,515
377992	Lopar	Significant Landscape	National	Not Reported	Designated	1969	0,938	Mediterranean	Croatia	0,882	0,361	0,94	1,261	0,167	0,181	0,181	5,26	6,778	7,922	2,936	1,127	0,84
555558907	Biljeg	Significant Landscape	National	Not Reported	Designated	1969	1,919	Continental	Croatia	1,919	0,216	0,718	0,965	0,372	0,677	0,742	4,65	5,672	7,29	7,237	2,177	1,62
63676	Vidova gora	Significant Landscape	National	Not Reported	Designated	1970	18,026	Mediterranean	Croatia	18,026	0,119	0,263	0,458	0,384	0,417	0,43	5,657	7,591	8,701	40,259	18,216	10,46
81105	Sava - Strmec	Special Reserve	National	Not Reported	Designated	1970	2,718	Continental	Croatia	2,718	7,201	15,803	20,614	0,076	0,601	0,641	5,007	5,994	7,911	0,258	0,118	0,09
81154	Tepec-Pala?nik	Forest Park	National	Not Reported	Designated	1970	3,092	Continental	Croatia	3,092	0,119	0,405	0,522	0,072	0,168	0,377	5,057	6,068	7,991	16,674	4,899	3,801
15635	Klek	Significant Landscape	National	Not Reported	Designated	1971	8,908	Alpine	Croatia	1,864	0,062	0,215	0,226	0,046	0,124	0,531	4,017	4,927	6,98	24,848	7,165	6,817
15635	Klek	Significant Landscape	National	Not Reported	Designated	1971	8,908	Continental	Croatia	7,043	0,148	0,485	0,539	0,117	0,314	0,446	4,757	5,755	7,39	20,234	6,174	5,556
63673	Prolo?ko blato	Significant Landscape	National	Not Reported	Designated	1971	10,03	Mediterranean	Croatia	10,03	0,044	0,14	0,297	0,052	0,079	0,081	6,014	7,482	8,658	81,218	25,526	12,032
378018	Imotska jezera - Gaj	Significant Landscape	National	Not Reported	Designated	1971	3,639	Mediterranean	Croatia	3,639	0,039	0,117	0,249	0,072	0,13	0,145	5,941	7,416	8,481	55,193	18,398	8,645
63669	Prvi? i Grgurov kanal	Special Reserve	National	Not Reported	Designated	1972	13,412	Mediterranean	Croatia	12,541	0,119	0,321	0,374	0,149	0,169	0,173	5,271	6,629	7,802	33,579	12,448	10,684
63674	Bijeli Potoci - Kamensko	Significant Landscape	National	Not Reported	Designated	1972	11,357	Alpine	Croatia	11,357	0,139	0,403	0,591	0,218	0,355	0,955	4,975	6,118	7,64	27,357	9,436	6,434
81169	Pi?an	Significant Landscape	National	Not Reported	Designated	1972	7,438	Mediterranean	Croatia	7,437	0,068	0,235	0,228	0,1	0,198	0,204	4,95	6,377	7,705	45,253	13,094	13,496
377982	Labin, Rabac i uvala Prklog	Significant Landscape	National	Not Reported	Designated	1972	10,578	Mediterranean	Croatia	10,175	0,105	0,337	0,315	0,09	0,171	0,179	5,094	6,754	7,795	34,279	10,681	11,426
377978	Donji Kamenjak i Medulinski arhipelag	Significant Landscape	National	Not Reported	Designated	1973	3,925	Mediterranean	Croatia	3,69	0,88	2,12	2,721	0,406	0,997	0,991	5,142	6,905	7,838	2,463	1,022	0,797
81171	Erdut	Significant Landscape	National	Not Reported	Designated	1974	1,627	Continental	Croatia	1,627	0,409	0,777	1,077	0,94	1,664	1,683	3,121	4,106	5,379	3,519	1,852	1,336
378023	Gvozdenovo - Kamenar	Significant Landscape	National	Not Reported	Designated	1974	5,365	Mediterranean	Croatia	5,365	0,165	0,297	0,436	0,185	0,268	0,277	6,059	7,666	8,682	15,84	8,8	5,995
378024	Kanal - Luka	Significant Landscape	National	Not Reported	Designated	1974	11,895	Mediterranean	Croatia	7,451	0,86	1,484	2,197	0,149	0,242	0,301	5,628	7,244	8,211	3,581	2,076	1,402
63670	Kotar - Stari gaj	Significant Landscape	National	Not Reported	Designated	1975	53,999	Continental	Croatia	53,999	0,349	0,942	1,333	0,36	0,507	0,525	4,305	5,355	6,881	23,759	8,802	6,22
81170	Konavoski dvori	Significant Landscape	National	Not Reported	Designated	1975	5,131	Mediterranean	Croatia	5,131	0,096	0,282	0,661	0,027	0,039	0,039	5,421	7,179	8,122	26,625	9,064	3,867
377901	Lipa na Medvednici	Significant Landscape	National	Not Reported	Designated	1975	2,695	Continental	Croatia	2,695	0,092	0,385	0,52	0,452	0,51	0,533	4,622	5,701	7,684	20,135	4,811	3,562
377979	Uvala Prapratno	Significant Landscape	National	Not Reported	Designated	1975	2,277	Mediterranean	Croatia	2,246	0,084	0,228	0,382	0,122	0,304	0,349	5,824	7,456	8,55	20,132	7,417	4,427
378025	Uvala Vu?ina	Significant Landscape	National	Not Reported	Designated	1975	1,657	Mediterranean	Croatia	1,628	0,056	0,159	0,296	0,208	0,249	0,318	5,028	6,735	8,083	25,71	9,055	4,864
377900	Goranec	Significant Landscape	National	Not Reported	Designated	1977	4,827	Continental	Croatia	4,827	0,136	0,424	0,573	0,07	0,106	0,472	4,803	5,839	7,651	18,229	5,847	4,327
2523	Kornati	National Park	National	Not Reported	Designated	1980	56,763	Mediterranean	Croatia	47,35	0,389	0,841	1,112	0,561	0,94	0,937	5,477	7,198	8,264	19,96	9,232	6,982
15618	Crna mlaka	Special Reserve	National	Not Reported	Designated	1980	7,039	Continental	Croatia	7,039	1,604	5,312	7,252	0,351	0,386	0,599	4,936	5,92	7,763	1,866	0,564	0,413
377881	Sutinske toplice	Significant Landscape	National	Not Reported	Designated	1980	1,214	Continental	Croatia	1,214	0,286	0,837	1,123	0,2	0,606	0,609	4,867	5,841	7,778	4,347	1,485	1,107
15606	Velebit	Nature Park	National	Not Reported	Designated	1981	1924,14	Alpine	Croatia	907,927	0,092	0,249	0,362	0,103	0,379	0,713	5,339	6,562	7,949	369,567	136,547	93,923
15606	Velebit	Nature Park	National	Not Reported	Designated	1981	1924,14	Mediterranean	Croatia	1014,723	0,064	0,155	0,22	0,039	0,081	0,112	5,725	7,039	8,259	561,628	231,898	163,383
15614	Medvednica	Nature Park	National	Not Reported	Designated	1981	166,29	Continental	Croatia	166,29	0,065	0,25	0,337	0,069	0,438	0,454	5,008	6,098	7,983	223,859	58,203	43,178
20700	Biokovo	Nature Park	National	Not Reported	Designated	1981	193,121	Mediterranean	Croatia	193,122	0,025	0,087	0,176	0,032	0,075	0,208	6,3	7,946	9,15	627,236	180,24	89,096
81116	Varo?ki lug	Special Reserve	National	Not Reported	Designated	1982	9,035	Continental	Croatia	9,035	1,97	5,501	8,396	0,423	0,766	1,088	4,565	5,589	7,361	1,722	0,617	0,404
10940	Brijuni	National Park	National	Not Reported	Designated	1983	8,746	Mediterranean	Croatia	6,997	1,487	3,464	4,393	0,279	0,918	0,916	5,254	6,972	7,91	2,007	0,862	0,679
16179	Malostonski zaljev	Special Reserve	National	Not Reported	Designated	1983	90,938	Mediterranean	Croatia	87,683	0,073	0,209	0,372	0,09	0,183	0,284	6,145	7,791	8,824	144,74	50,555	28,403
81107	Vransko jezero - rezervat	Special Reserve	National	Not Reported	Designated	1983	8,885	Mediterranean	Croatia	8,885	0,364	0,813	1,113	0,161	0,38	0,384	5,706	7,12	8,24	9,24	4,137	3,022
3373	Krka	National Park	National	Not Reported	Designated	1985	65,269	Mediterranean	Croatia	65,268	0,348	0,681	1,014	0,182	0,218	0,228	5,54	6,908	8,02	26,195	13,386	8,99
15615	Bijele i Samarske stijene	Strict Reserve	National	Not Reported	Designated	1985	11,226	Alpine	Croatia	11,226	0,291	0,837	1,002	0,996	1,306	1,315	5,084	6,166	7,757	12,992	4,517	3,773
63675	Kalnik	Significant Landscape	National	Not Reported	Designated	1985	40,408	Continental	Croatia	40,408	0,153	0,45	0,66	0,234	0,762	0,779	4,294	5,335	6,898	46,881	15,94	10,868
81111	Foji?ka - Podpredo??ica	Special Reserve	National	Not Reported	Designated	1986	5,135	Mediterranean	Croatia	4,941	0,077	0,244	0,211	0,154	0,194	0,215	4,703	6,332	7,95	32,574	10,28	11,887
81112	Mali bok - Koroma?na	Special Reserve	National	Not Reported	Designated	1986	7,894	Mediterranean	Croatia	7,537	0,108	0,278	0,317	0,206	0,402	0,403	5,209	6,998	8,263	28,683	11,143	9,772
146753	Dolina Blaca	Significant Landscape	National	Not Reported	Designated	1986	2,16	Mediterranean	Croatia	2,133	0,054	0,116	0,209	0,104	0,13	0,216	6,13	8,081	9,196	30,518	14,207	7,885
63664	Tela??ica	Nature Park	National	Not Reported	Designated	1988	27,351	Mediterranean	Croatia	24,431	0,362	0,813	1,096	0,623	0,951	0,976	5,449	7,058	8,166	15,407	6,86	5,089
81113	Kolanjsko blato - Blato rogoza	Special Reserve	National	Not Reported	Designated	1988	1,718	Mediterranean	Croatia	1,718	0,321	0,831	1,174	0,123	0,181	0,185	5,42	6,784	7,956	4,607	1,78	1,26
81114	Velo i Malo blato	Special Reserve	National	Not Reported	Designated	1988	4,62	Mediterranean	Croatia	4,608	0,583	1,498	2,138	0,16	0,178	0,182	5,316	6,686	7,934	4,155	1,617	1,133
81172	Dubrava Hanzina	Significant Landscape	National	Not Reported	Designated	1988	4,513	Mediterranean	Croatia	4,293	0,11	0,324	0,568	0,114	0,16	0,164	4,931	6,229	7,379	21,254	7,216	4,116
63666	Lonjsko polje	Nature Park	National	Not Reported	Designated	1990	506,308	Continental	Croatia	506,263	2,435	5,678	8,46	0,352	0,444	0,474	4,239	5,293	6,784	10,427	4,471	3,001
146757	Zelinska glava	Significant Landscape	National	Not Reported	Designated	1991	10,065	Continental	Croatia	10,065	0,135	0,528	0,769	0,208	0,571	0,585	4,813	5,873	7,658	26,517	6,78	4,655
146750	?ikat	Forest Park	National	Not Reported	Designated	1992	2,23	Mediterranean	Croatia	2,084	0,383	0,879	1,163	0,258	0,757	0,594	5,32	7,089	8,198	4,253	1,853	1,401
67867	Nature Park Kopacki rit (Kopacki rit)	Ramsar Site, Wetland of International Importance	International	Not Reported	Designated	1993	68,74	Continental	Croatia	62,93	2,789	5,94	8,674	0,446	1,514	1,719	3,229	4,213	5,438	3,209	1,507	1,032
67867	Nature Park Kopacki rit (Kopacki rit)	Ramsar Site, Wetland of International Importance	International	Not Reported	Designated	1993	68,74	Pannonian	Croatia	5,376	5,641	11,968	17,664	0,462	1,551	1,743	3,198	4,18	5,405	0,464	0,219	0,148
67869	Neretva River Delta	Ramsar Site, Wetland of International Importance	International	Not Reported	Designated	1993	115,23	Mediterranean	Croatia	114,507	0,306	0,766	1,379	0,068	0,136	0,176	5,992	7,602	8,597	39,459	15,763	8,756
146755	Jelas polje	Significant Landscape	National	Not Reported	Designated	1995	168,961	Continental	Croatia	168,711	3,483	7,166	10,545	0,307	0,689	0,694	4,011	5,058	6,489	4,208	2,045	1,39
555596202	Borik	Forest Park	National	Not Reported	Designated	1995	1,233	Continental	Croatia	1,233	2,14	6,04	9,05	0,64	1,377	1,519	3,892	4,893	6,371	0,585	0,207	0,138
378048	Gornji Kamenjak	Significant Landscape	National	Not Reported	Designated	1996	3,591	Mediterranean	Croatia	3,368	1,031	2,44	3,007	0,372	0,975	0,981	5,087	6,841	7,804	2,009	0,849	0,689
377918	Podpanj	Special Reserve	National	Not Reported	Designated	1997	0,905	Continental	Croatia	0,905	5,265	13,753	17,385	0,375	1,244	1,396	3,468	4,512	5,79	0,204	0,078	0,062
146751	Lisina	Significant Landscape	National	Not Reported	Designated	1998	14,296	Mediterranean	Croatia	14,296	0,065	0,26	0,191	0,24	0,344	0,364	5,226	6,565	8,06	65,637	16,409	22,337
378047	U?ka - ju?ni dio	Significant Landscape	National	Not Reported	Designated	1998	8,855	Mediterranean	Croatia	8,855	0,058	0,192	0,176	0,158	0,178	0,184	5,15	6,774	8,046	57,892	17,488	19,078
555550169	U?ka - sjeverni dio	Significant Landscape	National	Not Reported	Designated	1998	9,17	Mediterranean	Croatia	9,17	0,077	0,275	0,235	0,076	0,252	0,252	5,618	6,96	8,275	44,376	12,425	14,54
377853	?umberak - Samoborsko gorje	Nature Park	National	Not Reported	Designated	1999	327,985	Continental	Croatia	327,789	0,116	0,398	0,489	0,116	0,457	0,494	5,326	6,367	8,375	176,114	51,33	41,778
377863	Vransko jezero	Nature Park	National	Not Reported	Designated	1999	48,516	Mediterranean	Croatia	48,518	0,512	1,078	1,458	0,16	0,55	0,554	5,683	7,162	8,256	15,351	7,291	5,391
378033	Papuk	Nature Park	National	Not Reported	Designated	1999	336	Continental	Croatia	335,99	0,147	0,294	0,431	0,64	0,767	0,906	4,186	5,364	6,857	140,702	70,351	47,989
378034	U?ka	Nature Park	National	Not Reported	Designated	1999	158,623	Mediterranean	Croatia	158,62	0,045	0,163	0,145	0,157	0,26	0,274	5,628	7,066	8,347	315,807	87,186	98,009
377867	Sutina	Significant Landscape	National	Not Reported	Designated	2000	4,641	Mediterranean	Croatia	4,641	0,096	0,227	0,439	0,055	0,117	0,159	5,53	6,983	8,329	25,322	10,709	5,537
377827	?irinski otok	Significant Landscape	National	Not Reported	Designated	2001	1,036	Continental	Croatia	1,036	6,367	15,594	24,831	0,675	1,282	1,545	3,808	4,804	6,267	0,18	0,074	0,046
377828	Kri?nica	Significant Landscape	National	Not Reported	Designated	2001	2,347	Continental	Croatia	2,273	4,688	11,945	16,714	0,666	1,379	1,553	3,815	4,811	6,266	0,363	0,142	0,102
377833	Mura	Significant Landscape	National	Not Reported	Designated	2001	142,33	Continental	Croatia	141,41	3,577	9,613	12,355	0,553	1,135	1,259	3,939	4,91	6,401	3,751	1,396	1,086
377843	Jelku?	Significant Landscape	National	Not Reported	Designated	2001	2,387	Continental	Croatia	2,325	8,226	18,035	25,02	0,68	1,298	1,556	3,824	4,818	6,28	0,209	0,095	0,069
377920	Turopoljski lug	Significant Landscape	National	Not Reported	Designated	2003	33,265	Continental	Croatia	33,265	2,011	5,437	7,184	0,452	0,827	0,88	4,662	5,676	7,475	3,236	1,197	0,906
378014	Gacko polje	Significant Landscape	National	Not Reported	Designated	2003	5,086	Alpine	Croatia	5,086	0,304	0,781	1,007	0,04	0,064	0,087	4,819	5,812	7,34	8,371	3,258	2,527
555515242	Dabarsko polje	Significant Landscape	National	Not Reported	Designated	2003	1,551	Alpine	Croatia	1,551	0,24	0,768	1,031	0,052	0,128	0,204	4,84	5,825	7,351	5,855	1,83	1,363
378013	Odransko polje	Significant Landscape	National	Not Reported	Designated	2006	93,88	Continental	Croatia	93,88	2,475	6,95	10,214	0,49	0,726	0,781	4,576	5,603	7,343	4,417	1,573	1,07
378015	Lastovsko oto?je	Nature Park	National	Not Reported	Designated	2006	55,336	Mediterranean	Croatia	8,337	0,456	1,073	1,781	1,087	1,356	1,365	5,599	7,642	8,706	7,145	3,036	1,829
390436	Pa?njak Iva	Significant Landscape	National	Not Reported	Designated	2010	2,64	Continental	Croatia	2,64	1,971	4,414	7,124	0,184	0,339	0,347	4,24	5,28	6,811	0,93	0,415	0,257
81108	Veliki Pa?ut	Special Reserve	National	Not Reported	Designated	2011	5,138	Continental	Croatia	4,958	4,575	10,98	18,14	0,718	1,393	1,403	3,871	4,851	6,329	0,549	0,229	0,139
393049	Mura - Drava	Regional Park	National	Not Reported	Designated	2011	708,554	Continental	Croatia	704,488	3,597	8,707	12,029	0,557	1,277	1,478	3,714	4,736	6,125	8,326	3,44	2,49
555515239	Moslava?ka gora	Regional Park	National	Not Reported	Designated	2011	151,218	Continental	Croatia	151,218	0,214	0,581	0,925	0,344	0,791	1,182	4,41	5,514	7,101	64,84	23,883	15,001
555515241	Zelenjak - Risvi?ka i Cesarska gora	Significant Landscape	National	Not Reported	Designated	2011	2,849	Continental	Croatia	2,849	0,523	1,381	1,717	0,242	0,342	0,438	5,281	6,277	8,345	3,642	1,379	1,109
555558908	Sunjsko polje	Significant Landscape	National	Not Reported	Designated	2013	199,912	Continental	Croatia	199,912	2,076	4,885	7,192	0,336	0,455	0,491	4,226	5,261	6,757	7,685	3,266	2,218
555577717	Pokupski bazen	Special Protection Area (Birds Directive)	Regional	Not Reported	Designated	2013	343,261	Continental	Croatia	343,261	1,816	5,887	7,898	0,354	0,44	0,509	4,896	5,868	7,706	11,512	3,551	2,647
555577718	Sava kod Hru??ice sa ?ljun?arom Rakitje	Special Protection Area (Birds Directive)	Regional	Not Reported	Designated	2013	14,494	Continental	Croatia	14,494	4,051	11,135	14,503	0,329	0,797	0,839	4,708	5,71	7,528	1,06	0,386	0,296
555577719	Turopolje	Special Protection Area (Birds Directive)	Regional	Not Reported	Designated	2013	73,048	Continental	Croatia	73,048	3,858	10,366	13,834	0,448	0,816	0,859	4,665	5,684	7,483	2,5	0,93	0,697
555577720	Donja Posavina	Special Protection Area (Birds Directive)	Regional	Not Reported	Designated	2013	469,336	Continental	Croatia	469,237	2,238	5,378	8,025	0,36	0,51	0,523	4,299	5,352	6,884	10,922	4,545	3,046
555577721	Jelas polje	Special Protection Area (Birds Directive)	Regional	Not Reported	Designated	2013	172,035	Continental	Croatia	171,743	2,88	6,1	8,89	0,135	0,316	0,608	4,117	5,146	6,645	5,135	2,424	1,663
555577722	Spa?vanski bazen	Special Protection Area (Birds Directive)	Regional	Not Reported	Designated	2013	426,912	Continental	Croatia	426,813	3,146	5,888	8,871	0,529	0,948	0,955	3,719	4,775	6,103	7,41	3,959	2,628
555577723	Bilogora i Kalni?ko gorje	Special Protection Area (Birds Directive)	Regional	Not Reported	Designated	2013	912,163	Continental	Croatia	912,163	0,49	1,38	2,037	0,467	0,681	1,074	4,05	5,078	6,57	69,55	24,695	16,73
555577724	Ribnjaci uz ?esmu	Special Protection Area (Birds Directive)	Regional	Not Reported	Designated	2013	231,232	Continental	Croatia	231,232	1,35	3,9	5,588	0,526	1,146	1,212	4,3	5,326	6,95	12,71	4,4	3,071
555577725	Poilovlje s ribnjacima	Special Protection Area (Birds Directive)	Regional	Not Reported	Designated	2013	135,367	Continental	Croatia	135,367	1,186	2,829	4,268	0,306	0,377	0,409	4,09	5,161	6,615	11,069	4,641	3,076
555577726	Ribnjaci Grudnjak i Na?ice	Special Protection Area (Birds Directive)	Regional	Not Reported	Designated	2013	207,953	Continental	Croatia	207,953	2,648	5,535	7,563	0,5	1,172	1,215	3,588	4,644	5,941	6,145	2,94	2,152
555577731	Podunavlje i donje Podravlje	Special Protection Area (Birds Directive)	Regional	Not Reported	Designated	2013	82,212	Continental	Croatia	77,701	2,152	5,242	6,578	0,542	1,527	1,703	3,255	4,242	5,482	4,622	1,897	1,512
555577731	Podunavlje i donje Podravlje	Special Protection Area (Birds Directive)	Regional	Not Reported	Designated	2013	82,212	Pannonian	Croatia	4,302	0,537	1,034	1,448	0,839	1,686	1,747	3,272	4,269	5,513	4,358	2,263	1,616
555577732	U?ka i ?i?arija	Special Protection Area (Birds Directive)	Regional	Not Reported	Designated	2013	127,34	Mediterranean	Croatia	127,238	0,076	0,262	0,242	0,088	0,207	0,238	5,617	6,931	8,369	167,475	48,581	52,595
555577733	Gorski kotar i sjeverna Lika	Special Protection Area (Birds Directive)	Regional	Not Reported	Designated	2013	2147,482	Alpine	Croatia	1914,102	0,142	0,435	0,463	0,116	0,306	0,535	5,106	6,164	7,815	347,656	113,488	106,624
555577733	Gorski kotar i sjeverna Lika	Special Protection Area (Birds Directive)	Regional	Not Reported	Designated	2013	2147,482	Continental	Croatia	2,504	0,144	0,478	0,547	0,128	0,19	0,474	4,838	5,849	7,533	12,4	3,735	3,264
555577733	Gorski kotar i sjeverna Lika	Special Protection Area (Birds Directive)	Regional	Not Reported	Designated	2013	2147,482	Mediterranean	Croatia	230,407	0,079	0,226	0,224	0,047	0,079	0,099	5,257	6,424	7,862	216,808	75,787	76,464
555577735	Li?ka kr?ka polja	Special Protection Area (Birds Directive)	Regional	Not Reported	Designated	2013	825,452	Alpine	Croatia	825,452	0,356	0,975	1,385	0,086	0,169	0,195	5,111	6,232	7,67	91,065	33,25	23,407
555577737	SZ Dalmacija i Pag	Special Protection Area (Birds Directive)	Regional	Not Reported	Designated	2013	351,538	Mediterranean	Croatia	340,648	0,268	0,638	0,96	0,132	0,158	0,161	5,423	6,797	8,013	77,709	32,643	21,694
555577738	Ravni kotari	Special Protection Area (Birds Directive)	Regional	Not Reported	Designated	2013	646,465	Mediterranean	Croatia	646,464	0,409	0,909	1,264	0,216	0,373	0,377	5,681	7,076	8,215	70,146	31,562	22,698
555577739	Vransko jezero i Jasen	Special Protection Area (Birds Directive)	Regional	Not Reported	Designated	2013	1,644	Mediterranean	Croatia	1,643	1,361	3,217	4,364	0,177	0,387	0,517	5,648	7,042	8,174	1,063	0,45	0,331
555577740	Krka i okolni plato	Special Protection Area (Birds Directive)	Regional	Not Reported	Designated	2013	741,355	Mediterranean	Croatia	741,356	0,536	1,031	1,562	0,144	0,189	0,2	5,61	7,038	8,098	57,32	29,8	19,669
555577741	Mosor, Kozjak i Trogirska zagora	Special Protection Area (Birds Directive)	Regional	Not Reported	Designated	2013	460,123	Mediterranean	Croatia	460,123	0,103	0,212	0,36	0,124	0,206	0,227	5,902	7,584	8,542	234,993	114,171	67,234
555577742	Dinara	Special Protection Area (Birds Directive)	Regional	Not Reported	Designated	2013	448,452	Alpine	Croatia	280,551	0,062	0,152	0,255	0,042	0,077	0,112	5,935	7,271	8,454	304,838	124,342	74,118
555577742	Dinara	Special Protection Area (Birds Directive)	Regional	Not Reported	Designated	2013	448,452	Mediterranean	Croatia	167,63	0,062	0,169	0,331	0,039	0,056	0,064	6,044	7,471	8,574	235,635	86,446	44,137
555577743	Cetina	Special Protection Area (Birds Directive)	Regional	Not Reported	Designated	2013	196,291	Alpine	Croatia	21,035	0,151	0,335	0,607	0,028	0,039	0,04	5,57	6,82	8,002	34,273	15,448	8,526
555577743	Cetina	Special Protection Area (Birds Directive)	Regional	Not Reported	Designated	2013	196,291	Mediterranean	Croatia	175,245	0,325	0,741	1,304	0,058	0,072	0,077	5,645	7,018	8,152	45,962	20,159	11,455
555577744	Biokovo i Rili?	Special Protection Area (Birds Directive)	Regional	Not Reported	Designated	2013	181,172	Mediterranean	Croatia	181,172	0,052	0,151	0,284	0,071	0,113	0,137	6,16	7,77	8,882	292,077	100,583	53,479
555577745	Delta Neretve	Special Protection Area (Birds Directive)	Regional	Not Reported	Designated	2013	103,102	Mediterranean	Croatia	102,846	0,064	0,185	0,35	0,101	0,182	0,242	6,086	7,682	8,692	178,801	61,855	32,695
555577747	Kvarnerski otoci	Special Protection Area (Birds Directive)	Regional	Not Reported	Designated	2013	961,956	Mediterranean	Croatia	934,232	0,148	0,39	0,445	0,22	0,283	0,29	5,316	6,958	8,078	233,035	88,434	77,504
555577748	S dio zadarskog arhipelaga	Special Protection Area (Birds Directive)	Regional	Not Reported	Designated	2013	95,194	Mediterranean	Croatia	87,014	0,494	1,09	1,578	0,812	1,031	1,074	5,303	6,917	8,11	21,307	9,657	6,67
555577750	Srednjedalmatinski otoci i Pelje?ac	Special Protection Area (Birds Directive)	Regional	Not Reported	Designated	2013	733,926	Mediterranean	Croatia	725,353	0,068	0,189	0,353	0,142	0,333	0,381	5,958	7,819	8,93	446,911	160,793	86,09
555577753	Pu?inski otoci	Special Protection Area (Birds Directive)	Regional	Not Reported	Designated	2013	104,311	Mediterranean	Croatia	98,931	0,118	0,229	0,375	0,358	0,785	0,801	5,193	7,095	8	95,113	49,01	29,929
555577754	Papuk	Special Protection Area (Birds Directive)	Regional	Not Reported	Designated	2013	44,924	Continental	Croatia	44,922	0,179	0,345	0,517	0,073	0,64	0,707	4,126	5,275	6,801	42,25	21,921	14,628
555578090	Podru?je oko Velike ?ulumove pe?ine	Sites of Community Importance (Habitats Directive)	Regional	Not Reported	Designated	2014	2,015	Mediterranean	Croatia	2,015	0,124	0,294	0,438	0,038	0,054	0,064	5,284	6,528	7,744	12,917	5,448	3,657
555578109	Podru?je oko Markove jame kod Tara	Sites of Community Importance (Habitats Directive)	Regional	Not Reported	Designated	2014	10,344	Mediterranean	Croatia	10,344	0,139	0,368	0,391	0,232	0,404	0,592	5,519	7,096	8,244	26,109	9,862	9,282
555578140	Trbu?njak - Rastik	Sites of Community Importance (Habitats Directive)	Regional	Not Reported	Designated	2014	20	Continental	Croatia	20	0,374	0,726	1,386	0,085	0,123	0,657	4,216	5,322	6,8	13,493	6,951	3,641
555578149	Zagorska pe? kod Novog Vinodola	Sites of Community Importance (Habitats Directive)	Regional	Not Reported	Designated	2014	7,361	Mediterranean	Croatia	7,361	0,118	0,332	0,378	0,041	0,048	0,053	4,804	5,919	7,209	25,944	9,221	8,099
555578154	Peteranec	Sites of Community Importance (Habitats Directive)	Regional	Not Reported	Designated	2014	2,018	Continental	Croatia	2,018	3,339	9,378	12,036	0,715	1,374	1,608	3,887	4,878	6,347	0,48	0,171	0,133
555578155	Vr?ni dio Ravne gore	Sites of Community Importance (Habitats Directive)	Regional	Not Reported	Designated	2014	7,716	Continental	Croatia	7,716	0,242	0,633	0,842	0,12	0,365	0,388	4,499	5,502	7,162	12,952	4,952	3,723
555578156	Vr?ni dio Ivan?ice	Sites of Community Importance (Habitats Directive)	Regional	Not Reported	Designated	2014	60,736	Continental	Croatia	60,736	0,104	0,298	0,402	0,314	0,361	0,398	4,85	5,934	7,792	84,556	29,51	21,875
555578157	Dunav - Vukovar	Sites of Community Importance (Habitats Directive)	Regional	Not Reported	Designated	2014	44,59	Continental	Croatia	39,816	0,691	1,255	1,776	0,78	1,084	1,357	3,402	4,411	5,693	10,304	5,673	4,009
555578157	Dunav - Vukovar	Sites of Community Importance (Habitats Directive)	Regional	Not Reported	Designated	2014	44,59	Pannonian	Croatia	4,569	0,676	1,329	1,897	0,316	0,984	1,16	3,423	4,417	5,712	3,568	1,815	1,271
555578173	Petrinj?ica	Sites of Community Importance (Habitats Directive)	Regional	Not Reported	Designated	2014	7,859	Continental	Croatia	7,859	1,064	2,736	3,682	0,312	0,468	0,48	4,383	5,427	6,927	2,973	1,156	0,859
555578174	Dolina Une	Sites of Community Importance (Habitats Directive)	Regional	Not Reported	Designated	2014	11,472	Continental	Croatia	11,225	0,45	1,075	1,537	0,163	0,394	0,436	4,27	5,262	6,779	8,401	3,517	2,46
555578175	?utica	Sites of Community Importance (Habitats Directive)	Regional	Not Reported	Designated	2014	46,665	Continental	Croatia	46,665	2,677	7,095	10,479	0,443	0,664	0,702	4,568	5,608	7,354	2,879	1,086	0,736
555578177	Ju?ni Dilj	Sites of Community Importance (Habitats Directive)	Regional	Not Reported	Designated	2014	1,535	Continental	Croatia	1,535	0,345	0,61	0,927	0,433	0,555	0,829	4,331	5,487	7,041	4,052	2,292	1,508
555578179	Luka Budava - Istra	Sites of Community Importance (Habitats Directive)	Regional	Not Reported	Designated	2014	12,196	Mediterranean	Croatia	11,923	0,302	0,756	0,789	0,321	0,702	0,704	5,069	6,8	7,746	12,902	5,154	4,938
555578181	O?trica - ?ibenik	Sites of Community Importance (Habitats Directive)	Regional	Not Reported	Designated	2014	1,995	Mediterranean	Croatia	1,817	0,916	1,953	2,612	0,105	0,208	0,302	5,741	7,385	8,277	1,66	0,779	0,582
555578182	?aknja rat	Sites of Community Importance (Habitats Directive)	Regional	Not Reported	Designated	2014	4,785	Mediterranean	Croatia	4,615	0,211	0,481	0,785	0,557	0,945	1,121	5,746	7,757	8,867	11,488	5,04	3,088
555578183	Vla?ne livade uz potok Bra?ana (?onti)	Sites of Community Importance (Habitats Directive)	Regional	Not Reported	Designated	2014	2,132	Mediterranean	Croatia	2,132	0,114	0,372	0,316	0,033	0,051	0,055	5,489	6,743	8,128	14,453	4,429	5,214
555578188	Crni jarki	Sites of Community Importance (Habitats Directive)	Regional	Not Reported	Designated	2014	4,523	Continental	Croatia	4,523	3,311	9,753	15,352	0,651	1,418	1,512	3,901	4,902	6,382	0,725	0,246	0,156
555578193	Medvednica	Sites of Community Importance (Habitats Directive)	Regional	Not Reported	Designated	2014	5,914	Continental	Croatia	5,914	0,829	2,327	3,246	0,075	0,104	0,209	4,889	5,87	7,737	3,31	1,179	0,845
555578195	Stupni?ki lug	Sites of Community Importance (Habitats Directive)	Regional	Not Reported	Designated	2014	7,424	Continental	Croatia	7,424	1,324	3,534	4,853	0,201	0,237	0,268	4,954	5,936	7,81	2,322	0,87	0,634
555578197	Ogulinsko-pla??ansko podru?je	Sites of Community Importance (Habitats Directive)	Regional	Not Reported	Designated	2014	330,743	Alpine	Croatia	176,936	0,204	0,683	0,849	0,074	0,112	0,193	4,682	5,646	7,242	73,575	21,976	17,679
555578197	Ogulinsko-pla??ansko podru?je	Sites of Community Importance (Habitats Directive)	Regional	Not Reported	Designated	2014	330,743	Continental	Croatia	153,807	0,295	0,908	1,164	0,088	0,162	0,176	4,739	5,7	7,345	47,437	15,412	12,022
555578199	Povremeno jezero Blata	Sites of Community Importance (Habitats Directive)	Regional	Not Reported	Designated	2014	8,074	Alpine	Croatia	8,074	0,109	0,354	0,444	0,037	0,124	0,215	4,727	5,704	7,302	29,415	9,057	7,221
555578206	Mirna i ?ire podru?je Butonige	Sites of Community Importance (Habitats Directive)	Regional	Not Reported	Designated	2014	14,321	Mediterranean	Croatia	14,321	0,212	0,66	0,635	0,091	0,112	0,134	5,343	6,653	7,982	20,142	6,47	6,725
555578207	?ume na Dilj gori	Sites of Community Importance (Habitats Directive)	Regional	Not Reported	Designated	2014	154,043	Continental	Croatia	154,043	0,3	0,553	0,806	0,208	0,5	0,85	3,963	5,049	6,505	46,683	25,325	17,376
555578208	Limski zaljev - kopno	Sites of Community Importance (Habitats Directive)	Regional	Not Reported	Designated	2014	7,794	Mediterranean	Croatia	7,755	0,195	0,489	0,582	0,233	0,666	0,662	5,554	7,208	8,169	16,114	6,426	5,399
555578209	Krbavsko polje	Sites of Community Importance (Habitats Directive)	Regional	Not Reported	Designated	2014	5,029	Alpine	Croatia	5,029	0,068	0,194	0,272	0,038	0,12	0,147	4,724	5,761	7,353	37,212	13,044	9,303
555578213	Motovunska ?uma	Sites of Community Importance (Habitats Directive)	Regional	Not Reported	Designated	2014	7,765	Mediterranean	Croatia	7,765	0,334	1,3	1,078	0,059	0,194	0,388	5,367	6,73	8,03	9,414	2,419	2,917
555578215	Kupa	Sites of Community Importance (Habitats Directive)	Regional	Not Reported	Designated	2014	43,743	Alpine	Croatia	9,829	0,165	0,482	0,499	0,052	0,11	0,208	4,932	5,823	7,97	21,44	7,339	7,089
555578215	Kupa	Sites of Community Importance (Habitats Directive)	Regional	Not Reported	Designated	2014	43,743	Continental	Croatia	33,888	0,476	1,698	2,421	0,406	0,524	0,528	4,582	5,596	7,29	13,8	3,868	2,713
555578243	Crni vrh kod Vrhovina	Sites of Community Importance (Habitats Directive)	Regional	Not Reported	Designated	2014	13,965	Alpine	Croatia	13,965	0,098	0,31	0,405	0,171	0,292	0,629	4,811	5,834	7,338	43,028	13,602	10,412
555578250	Kr?i?	Sites of Community Importance (Habitats Directive)	Regional	Not Reported	Designated	2014	19,046	Mediterranean	Croatia	17,281	0,448	1,058	1,7	0,061	0,082	0,09	5,365	6,637	7,819	10,47	4,434	2,759
555578253	Svilaja	Sites of Community Importance (Habitats Directive)	Regional	Not Reported	Designated	2014	158,98	Mediterranean	Croatia	158,98	0,078	0,164	0,27	0,089	0,137	0,143	6,138	7,571	8,596	182,403	86,753	52,694
555578266	Snje?nica i Konavosko polje	Sites of Community Importance (Habitats Directive)	Regional	Not Reported	Designated	2014	106,811	Mediterranean	Croatia	106,767	0,1	0,266	0,526	0,049	0,076	0,084	5,788	7,53	8,576	116,593	43,832	22,166
555578269	Krotu?a	Sites of Community Importance (Habitats Directive)	Regional	Not Reported	Designated	2014	1,519	Mediterranean	Croatia	1,519	0,12	0,296	0,488	0,052	0,08	0,106	5,931	7,514	8,539	11,589	4,698	2,85
555578274	Starograda?ki Marof	Sites of Community Importance (Habitats Directive)	Regional	Not Reported	Designated	2014	1,88	Continental	Croatia	1,88	4,868	12,287	18,84	0,643	1,266	1,515	3,832	4,837	6,297	0,318	0,126	0,082
555578279	Paleoombla - Ombla	Sites of Community Importance (Habitats Directive)	Regional	Not Reported	Designated	2014	35,769	Mediterranean	Croatia	35,766	0,051	0,144	0,262	0,103	0,149	0,154	6,086	7,791	8,855	132,318	46,863	25,757
555578282	Pregon	Sites of Community Importance (Habitats Directive)	Regional	Not Reported	Designated	2014	7,118	Mediterranean	Croatia	7,046	0,366	0,984	1,157	0,188	0,247	0,35	5,494	6,872	8,24	8,184	3,044	2,589
555578283	Kotli	Sites of Community Importance (Habitats Directive)	Regional	Not Reported	Designated	2014	3,215	Mediterranean	Croatia	3,215	0,452	1,682	1,909	0,084	0,11	0,119	5,282	6,58	7,946	4,476	1,203	1,06
555578284	Lipa	Sites of Community Importance (Habitats Directive)	Regional	Not Reported	Designated	2014	2,276	Mediterranean	Croatia	2,276	0,194	0,608	0,687	0,181	0,201	0,316	5,552	6,961	8,251	8,775	2,8	2,478
555578285	Lun	Sites of Community Importance (Habitats Directive)	Regional	Not Reported	Designated	2014	28,037	Mediterranean	Croatia	27,142	0,264	0,659	0,879	0,19	0,198	0,204	5,497	6,975	8,094	22,268	8,921	6,688
555578297	Murter	Sites of Community Importance (Habitats Directive)	Regional	Not Reported	Designated	2014	17,648	Mediterranean	Croatia	16,843	0,725	1,549	2,138	0,279	0,64	0,632	5,507	7,142	8,183	6,387	2,99	2,166
555578300	Li?ka Plje?ivica	Sites of Community Importance (Habitats Directive)	Regional	Not Reported	Designated	2014	352,411	Alpine	Croatia	352,333	0,071	0,225	0,334	0,059	0,277	0,434	4,986	6,113	7,566	298,314	94,135	63,414
555578302	Kanjon Une	Sites of Community Importance (Habitats Directive)	Regional	Not Reported	Designated	2014	6,623	Alpine	Croatia	6,572	0,147	0,373	0,541	0,047	0,075	0,099	4,852	5,92	7,307	19,678	7,755	5,347
555578306	Mala Dubrava - Vu?edol	Sites of Community Importance (Habitats Directive)	Regional	Not Reported	Designated	2014	2,213	Continental	Croatia	2,213	2,393	4,63	6,822	0,769	1,4	1,406	3,456	4,48	5,758	0,701	0,363	0,246
555578310	Strahinj?ica	Sites of Community Importance (Habitats Directive)	Regional	Not Reported	Designated	2014	13,541	Continental	Croatia	13,541	0,118	0,33	0,422	0,314	0,434	0,45	5,32	6,372	8,406	35,188	12,582	9,839
555578314	Ponor Bregi	Sites of Community Importance (Habitats Directive)	Regional	Not Reported	Designated	2014	1,344	Mediterranean	Croatia	1,344	0,263	0,816	0,896	0,251	0,338	0,477	5,457	6,995	8,112	4,974	1,603	1,46
555578346	Boljunsko polje	Sites of Community Importance (Habitats Directive)	Regional	Not Reported	Designated	2014	22,45	Mediterranean	Croatia	22,45	0,11	0,401	0,346	0,04	0,072	0,28	5,381	6,755	8,016	48,604	13,333	15,452
555578357	Rudnik ugljena, Ra?a	Sites of Community Importance (Habitats Directive)	Regional	Not Reported	Designated	2014	1,919	Mediterranean	Croatia	1,919	0,126	0,364	0,436	0,103	0,19	0,207	5,634	7,28	8,409	12,406	4,294	3,585
555578368	Po?tak	Sites of Community Importance (Habitats Directive)	Regional	Not Reported	Designated	2014	27,388	Alpine	Croatia	22,377	0,103	0,218	0,355	0,126	0,21	0,266	5,46	6,769	8,16	51,823	24,485	15,036
555578368	Po?tak	Sites of Community Importance (Habitats Directive)	Regional	Not Reported	Designated	2014	27,388	Mediterranean	Croatia	5,011	0,06	0,137	0,216	0,095	0,281	0,318	5,768	7,133	8,376	42,098	18,437	11,694
555578370	Bulji	Sites of Community Importance (Habitats Directive)	Regional	Not Reported	Designated	2014	2,007	Alpine	Croatia	2,007	0,259	0,632	0,897	0,054	0,062	0,116	5,212	6,376	7,857	6,172	2,529	1,782
555578371	Me?ugorje - Stru?nica	Sites of Community Importance (Habitats Directive)	Regional	Not Reported	Designated	2014	4,229	Alpine	Croatia	4,229	0,223	0,567	0,816	0,06	0,201	0,586	5,226	6,396	7,871	10,406	4,093	2,844
555578381	Mlaka	Sites of Community Importance (Habitats Directive)	Regional	Not Reported	Designated	2014	2,111	Mediterranean	Croatia	2,111	0,194	0,585	0,698	0,08	0,091	0,098	5,441	6,759	7,939	8,451	2,802	2,349
555578391	Orljavac	Sites of Community Importance (Habitats Directive)	Regional	Not Reported	Designated	2014	4,035	Continental	Croatia	4,035	0,298	0,639	0,895	0,045	0,091	0,6	4,199	5,252	6,794	7,606	3,547	2,533
555578394	Livade kod ?aglina	Sites of Community Importance (Habitats Directive)	Regional	Not Reported	Designated	2014	2,036	Continental	Croatia	2,036	1,619	3,156	4,063	0,163	0,786	0,793	3,935	4,992	6,427	0,994	0,51	0,396
555578395	Livade kod Grubi?nog Polja	Sites of Community Importance (Habitats Directive)	Regional	Not Reported	Designated	2014	18,735	Continental	Croatia	18,735	1,028	2,375	4,062	0,213	0,268	0,387	4,024	5,066	6,532	4,751	2,056	1,202
555578407	Dunav S od Kopa?kog rita	Sites of Community Importance (Habitats Directive)	Regional	Not Reported	Designated	2014	17,751	Continental	Croatia	17,751	0,246	0,557	0,742	0,636	1,668	1,716	3,32	4,331	5,591	19,326	8,535	6,407
555578408	Sava nizvodno od Hru??ice	Sites of Community Importance (Habitats Directive)	Regional	Not Reported	Designated	2014	33,83	Continental	Croatia	33,719	4,551	8,279	11,842	0,483	0,86	0,875	3,649	4,733	5,944	1,44	0,791	0,553
555578410	Srednji tok Cetine s Hrvata?kim i Sinjskim poljem	Sites of Community Importance (Habitats Directive)	Regional	Not Reported	Designated	2014	1,203	Mediterranean	Croatia	1,203	0,317	0,805	1,33	0,096	0,136	0,14	5,755	7,227	8,349	3,904	1,537	0,931
555578412	Rasto?ko polje	Sites of Community Importance (Habitats Directive)	Regional	Not Reported	Designated	2014	7,759	Mediterranean	Croatia	7,759	0,114	0,291	0,495	0,046	0,066	0,084	5,976	7,487	8,52	27,571	10,801	6,35
555578413	Kari?nica i Bijela	Sites of Community Importance (Habitats Directive)	Regional	Not Reported	Designated	2014	3,366	Mediterranean	Croatia	3,366	0,276	0,652	0,903	0,054	0,12	0,125	5,68	6,924	8,238	7,501	3,175	2,293
555578416	Ris	Sites of Community Importance (Habitats Directive)	Regional	Not Reported	Designated	2014	7,384	Continental	Croatia	7,384	0,452	1,24	1,75	0,338	0,693	0,892	3,979	4,986	6,469	6,784	2,473	1,752
555578419	Vela Traba	Sites of Community Importance (Habitats Directive)	Regional	Not Reported	Designated	2014	5,495	Mediterranean	Croatia	5,495	0,227	0,636	0,746	0,378	0,629	0,625	5,422	6,886	8,047	11,652	4,159	3,546
555578430	Kupa kod Severina	Sites of Community Importance (Habitats Directive)	Regional	Not Reported	Designated	2014	2,539	Continental	Croatia	2,539	0,262	0,842	1,093	0,059	0,101	0,112	4,819	5,731	7,528	6,863	2,135	1,645
555578431	Poluotok Uba?	Sites of Community Importance (Habitats Directive)	Regional	Not Reported	Designated	2014	4,873	Mediterranean	Croatia	4,618	0,298	0,765	0,916	0,181	0,268	0,238	5,286	6,997	7,969	8,137	3,17	2,647
555578432	Jastrebarski lugovi	Sites of Community Importance (Habitats Directive)	Regional	Not Reported	Designated	2014	1,293	Continental	Croatia	1,293	2,129	5,336	6,892	0,349	0,339	0,544	4,979	5,947	7,839	0,603	0,24	0,186
555578433	Podru?je oko sustava Mate?i?eva ?pilja - Popova?ka ?pilja	Sites of Community Importance (Habitats Directive)	Regional	Not Reported	Designated	2014	2,974	Continental	Croatia	2,974	0,639	1,902	2,593	0,26	0,515	0,541	4,591	5,58	7,045	3,045	1,023	0,75
555578434	Podru?je oko Rafove (Zatonske) ?pilje	Sites of Community Importance (Habitats Directive)	Regional	Not Reported	Designated	2014	1,382	Mediterranean	Croatia	1,34	0,066	0,188	0,332	0,059	0,071	0,096	6,018	7,706	8,608	19,791	6,948	3,934
555578436	Podru?je oko Jopi?a ?pilje	Sites of Community Importance (Habitats Directive)	Regional	Not Reported	Designated	2014	2,263	Continental	Croatia	2,263	0,259	0,944	1,219	0,343	0,565	0,608	4,664	5,642	7,255	6,554	1,798	1,392
555578437	Podru?je oko Ku?trovke	Sites of Community Importance (Habitats Directive)	Regional	Not Reported	Designated	2014	32,759	Alpine	Croatia	12,391	0,183	0,649	0,706	0,107	0,141	0,175	4,953	5,952	7,63	21,705	6,12	5,626
555578437	Podru?je oko Ku?trovke	Sites of Community Importance (Habitats Directive)	Regional	Not Reported	Designated	2014	32,759	Continental	Croatia	20,368	0,117	0,447	0,471	0,11	0,182	0,204	4,734	5,71	7,484	43,525	11,393	10,812
555578438	Podru?je oko ?pilje Gradusa	Sites of Community Importance (Habitats Directive)	Regional	Not Reported	Designated	2014	18,069	Continental	Croatia	18,069	0,346	0,917	1,364	0,309	0,511	0,524	4,274	5,325	6,796	13,863	5,231	3,516
555578440	Novkovi?i - Bosnjaku?a	Sites of Community Importance (Habitats Directive)	Regional	Not Reported	Designated	2014	2,341	Alpine	Croatia	2,341	0,133	0,305	0,5	0,026	0,042	0,047	5,328	6,561	7,845	12,981	5,661	3,453
555578442	Me?imurje	Sites of Community Importance (Habitats Directive)	Regional	Not Reported	Designated	2014	25,075	Continental	Croatia	25,075	0,394	0,994	1,369	0,544	0,911	0,935	4,051	5,046	6,476	14,341	5,684	4,127
555578444	Dolina Sutle kod Razvora	Sites of Community Importance (Habitats Directive)	Regional	Not Reported	Designated	2014	0,957	Continental	Croatia	0,957	0,627	1,725	2,292	0,186	0,321	0,543	5,297	6,232	8,387	1,761	0,64	0,482
555578446	Podbiokovlje	Sites of Community Importance (Habitats Directive)	Regional	Not Reported	Designated	2014	14,851	Mediterranean	Croatia	14,848	0,018	0,06	0,122	0,022	0,026	0,029	6,673	8,364	9,413	241,555	72,467	35,639
555578450	Podru?je oko jezera Borovik	Sites of Community Importance (Habitats Directive)	Regional	Not Reported	Designated	2014	72,162	Continental	Croatia	72,162	0,726	1,277	1,84	0,304	0,887	0,999	3,782	4,867	6,218	13,203	7,506	5,209
555578451	Psunj	Sites of Community Importance (Habitats Directive)	Regional	Not Reported	Designated	2014	100,908	Continental	Croatia	100,908	0,149	0,288	0,476	0,56	0,627	0,723	4,517	5,733	7,281	76,073	39,357	23,813
555578452	Zrinska gora	Sites of Community Importance (Habitats Directive)	Regional	Not Reported	Designated	2014	304,97	Continental	Croatia	304,959	0,156	0,504	0,744	0,355	0,745	0,809	4,467	5,543	7,028	126,314	39,097	26,485
555578456	?ire rovinjsko podru?je	Sites of Community Importance (Habitats Directive)	Regional	Not Reported	Designated	2014	94,48	Mediterranean	Croatia	94,463	0,221	0,574	0,7	0,292	0,682	0,674	5,41	7,061	8,049	49,624	19,106	15,667
555578461	Pazin?tina	Sites of Community Importance (Habitats Directive)	Regional	Not Reported	Designated	2014	44,225	Mediterranean	Croatia	44,225	0,278	0,806	0,962	0,3	0,562	0,556	5,402	6,903	8,046	26,993	9,31	7,8
555578464	Podru?je oko Hrvatske Kostajnice	Sites of Community Importance (Habitats Directive)	Regional	Not Reported	Designated	2014	29,019	Continental	Croatia	29,018	0,479	1,26	1,928	0,24	0,47	0,48	4,262	5,313	6,782	12,69	4,824	3,153
555578465	Podru?je oko Dobre vode	Sites of Community Importance (Habitats Directive)	Regional	Not Reported	Designated	2014	21,652	Mediterranean	Croatia	21,652	0,216	0,379	0,579	0,12	0,217	0,236	6,069	7,617	8,538	24,308	13,854	9,068
555578467	Lisac	Sites of Community Importance (Habitats Directive)	Regional	Not Reported	Designated	2014	92,462	Alpine	Croatia	89,422	0,118	0,293	0,462	0,121	0,22	0,277	5,495	6,754	8,169	90,426	36,417	23,096
555578467	Lisac	Sites of Community Importance (Habitats Directive)	Regional	Not Reported	Designated	2014	92,462	Mediterranean	Croatia	3,04	0,087	0,194	0,313	0,063	0,115	0,194	5,639	6,894	8,18	22,614	10,141	6,286
555578469	Podru?je oko ?pilje Golubnja?e, ?egar	Sites of Community Importance (Habitats Directive)	Regional	Not Reported	Designated	2014	25,522	Mediterranean	Croatia	25,522	0,131	0,291	0,422	0,084	0,178	0,187	5,26	6,472	7,744	43,515	19,589	13,508
555578470	Podru?je oko Stra?nice	Sites of Community Importance (Habitats Directive)	Regional	Not Reported	Designated	2014	5,415	Mediterranean	Croatia	5,415	0,108	0,22	0,418	0,064	0,072	0,072	5,971	7,715	8,829	24,313	11,935	6,282
555578480	Podru?je uz Maju i Bru?inu	Sites of Community Importance (Habitats Directive)	Regional	Not Reported	Designated	2014	9,916	Continental	Croatia	9,916	0,521	1,587	2,274	0,346	0,474	0,48	4,386	5,404	6,947	6,82	2,239	1,563
555578502	Livade uz Bednju II	Sites of Community Importance (Habitats Directive)	Regional	Not Reported	Designated	2014	11,386	Continental	Croatia	11,386	1,17	3,154	4,29	0,088	0,569	0,577	4,479	5,476	7,09	3,254	1,207	0,888
555578503	Livade uz Bednju III	Sites of Community Importance (Habitats Directive)	Regional	Not Reported	Designated	2014	3,039	Continental	Croatia	3,039	0,629	1,816	2,629	0,167	0,663	0,668	4,311	5,306	6,886	3,127	1,083	0,748
555578506	?ume kod Skrada	Sites of Community Importance (Habitats Directive)	Regional	Not Reported	Designated	2014	8,498	Alpine	Croatia	8,498	0,088	0,265	0,304	0,106	0,242	0,535	5,094	6,043	8,076	37,379	12,413	10,82
555578509	Brezovica-Jelik	Sites of Community Importance (Habitats Directive)	Regional	Not Reported	Designated	2014	4,469	Continental	Croatia	4,469	2,747	10,206	13,62	0,649	1,3	1,542	3,889	4,888	6,356	0,868	0,234	0,175
555578722	U??e Krke	Sites of Community Importance (Habitats Directive)	Regional	Not Reported	Designated	2014	19,707	Mediterranean	Croatia	18,382	0,43	0,893	1,257	0,22	0,29	0,32	5,614	7,178	8,195	11,251	5,418	3,849
555578803	Konavoske stijene	Sites of Community Importance (Habitats Directive)	Regional	Not Reported	Designated	2014	3,716	Mediterranean	Croatia	3,668	0,062	0,156	0,292	0,082	0,1	0,101	6,855	8,692	9,767	34,856	13,853	7,401
555578806	Pa?ke stijene Velebitskog Kanala (Rt Deda - Rt Kri?tofer)	Sites of Community Importance (Habitats Directive)	Regional	Not Reported	Designated	2014	12,526	Mediterranean	Croatia	12,11	0,185	0,541	0,761	0,107	0,113	0,116	5,187	6,534	7,6	21,225	7,258	5,16
555578807	Ju?na obala ?olte	Sites of Community Importance (Habitats Directive)	Regional	Not Reported	Designated	2014	7,372	Mediterranean	Croatia	7,103	0,122	0,238	0,386	0,272	0,303	0,339	5,801	7,648	8,551	24,65	12,636	7,791
555578810	Elafiti	Sites of Community Importance (Habitats Directive)	Regional	Not Reported	Designated	2014	28,913	Mediterranean	Croatia	26,283	0,195	0,597	1,014	0,085	0,1	0,114	5,883	7,543	8,594	29,666	9,69	5,705
555578817	Nacionalni park Plitvi?ka jezera	Sites of Community Importance (Habitats Directive)	Regional	Not Reported	Designated	2014	1,003	Alpine	Croatia	1,003	0,068	0,246	0,335	0,036	0,053	0,059	4,389	5,376	6,813	16,619	4,594	3,373
555589830	Bara?eve ?pilje	Significant Landscape	National	Not Reported	Designated	2016	5,155	Alpine	Croatia	5,155	0,359	1,048	1,423	0,128	0,222	0,21	4,463	5,468	6,857	7,136	2,445	1,8
555641784	Risovac - Grabova?a	Significant Landscape	National	Not Reported	Designated	2019	43,842	Alpine	Croatia	43,842	0,236	0,682	0,935	0,119	0,226	0,27	4,966	6,033	7,506	31,658	10,955	7,991
555700730	Dinara	Nature Park	National	Not Reported	Designated	2021	87,268	Alpine	Croatia	38,896	0,168	0,359	0,631	0,034	0,048	0,061	5,422	6,694	7,845	41,889	19,603	11,153
555700730	Dinara	Nature Park	National	Not Reported	Designated	2021	87,268	Mediterranean	Croatia	48,372	0,088	0,23	0,432	0,039	0,053	0,066	6,013	7,415	8,466	89,18	34,121	18,166
555721763	Suhe livade kod Sinlija	Sites of Community Importance (Habitats Directive)	Regional	Not Reported	Designated	NA	15,856	Continental	Croatia	15,856	0,245	0,509	0,75	0,055	0,096	0,569	4,285	5,376	6,955	18,339	8,827	5,991
342004	Boubínský prales	National Nature Reserve	National	Ia	Designated	1858	6,802	Continental	Czechia	6,802	0,174	0,211	0,37	2,589	2,676	2,772	4,257	5,342	6,845	16,913	13,947	7,954
342028	Javorina	National Nature Reserve	National	Ia	Designated	1933	1,307	Continental	Czechia	1,287	0,442	0,35	0,845	0,993	1,578	1,685	4,96	6,052	7,957	2,896	3,657	1,515
342035	Kladské ra?eliny	National Nature Reserve	National	Ia	Designated	1933	3,051	Continental	Czechia	3,051	0,684	1,51	2,149	0,547	2,499	2,688	3,902	4,787	6,258	2,882	1,305	0,917
342048	Mazák	National Nature Reserve	National	Ia	Designated	1933	0,931	Continental	Czechia	0,931	0,072	0,109	0,183	0,652	1,048	1,172	5,337	6,49	7,928	15,122	9,989	5,949
342050	Mion?í	National Nature Reserve	National	Ia	Designated	1933	1,762	Continental	Czechia	1,762	0,217	0,331	0,535	0,254	0,436	0,598	4,227	5,29	6,872	6,902	4,525	2,8
342095	Tý?ov	National Nature Reserve	National	Ia	Designated	1933	4,132	Continental	Czechia	4,132	0,248	0,35	0,486	0,309	2,329	2,313	3,439	4,304	5,53	9,249	6,553	4,72
342024	Hádecká planinka	National Nature Reserve	National	Ia	Designated	1950	0,804	Continental	Czechia	0,804	0,202	0,274	0,488	1,596	2,74	2,753	4,09	5,03	6,638	5,009	3,693	2,073
342016	?ervené blato	National Nature Reserve	National	Ia	Designated	1953	3,981	Continental	Czechia	3,981	1,491	2,683	4,419	0,204	1,044	1,04	3,784	4,775	6,152	1,51	0,839	0,509
555595167	Lichnice	National Nature Reserve	National	Ia	Designated	1955	1,219	Continental	Czechia	1,219	0,13	0,245	0,349	0,238	0,92	2,018	4,183	5,125	6,855	9,583	5,085	3,57
342052	Novodomské ra?elini?t?	National Nature Reserve	National	Ia	Designated	1967	6,583	Continental	Czechia	6,583	0,647	1,223	1,879	0,312	1,25	2,215	3,696	4,558	5,919	4,475	2,367	1,541
342029	Jezerka	National Nature Reserve	National	Ia	Designated	1969	1,348	Continental	Czechia	1,348	0,046	0,074	0,118	0,035	0,252	1,046	3,914	4,783	6,123	28,48	17,704	11,102
342076	R??ák	National Nature Reserve	National	Ia	Designated	1974	0,963	Continental	Czechia	0,963	0,418	0,784	1,227	0,293	1,248	2,418	3,511	4,403	5,577	2,649	1,412	0,902
342009	Bý?í skála	National Nature Reserve	National	Ia	Designated	1975	1,757	Continental	Czechia	1,757	0,456	0,524	1,008	1,66	2,752	3,428	4,132	5,06	6,595	3,28	2,854	1,484
342036	Kn?hyn? - ?ert?v mlýn	National Nature Reserve	National	Ia	Designated	1989	1,982	Continental	Czechia	1,982	0,563	0,608	1,142	0,968	1,171	1,228	4,496	5,595	7,192	2,822	2,613	1,391
342098	Velká Niva	National Nature Reserve	National	Ia	Designated	1989	1,19	Continental	Czechia	1,19	0,292	0,45	0,733	0,904	0,943	1,017	4,245	5,314	6,822	4,215	2,735	1,679
342271	Hejtmanka	Nature Reserve	National	Ia	Designated	1992	1,143	Continental	Czechia	1,143	0,924	1,518	2,415	0,206	1,737	3,434	4,267	5,084	6,87	1,306	0,795	0,5
342728	Království	Nature Reserve	National	Ia	Designated	1995	2,97	Continental	Czechia	2,97	2,11	3,048	5,052	0,262	0,968	1,46	4,152	4,97	6,686	0,922	0,638	0,385
342980	Rohová	National Nature Reserve	National	Ia	Designated	1998	2,669	Continental	Czechia	2,669	0,349	0,267	0,58	0,419	0,76	1,893	4,264	5,187	6,99	5,282	6,904	3,178
555595155	Zlatník	National Nature Reserve	National	Ia	Designated	2017	0,806	Continental	Czechia	0,806	0,352	0,543	0,838	0,172	2,246	2,506	3,451	4,243	5,499	2,878	1,866	1,209
555691974	Divoká Oslava	National Nature Reserve	National	Ia	Designated	2019	3,39	Continental	Czechia	3,39	0,396	0,779	1,103	1,456	2,611	2,661	3,892	4,863	6,213	5,246	2,667	1,884
342061	Prad?d	National Nature Reserve	National	Ib	Designated	1955	20,362	Continental	Czechia	20,362	0,251	0,232	0,485	3,236	4,381	4,589	4,453	5,451	7,065	20,286	21,947	10,498
342031	Jizerskohorské bu?iny	National Nature Reserve	National	Ib	Designated	1999	9,297	Continental	Czechia	9,297	0,079	0,08	0,175	0,062	0,182	0,228	3,788	4,74	6,15	43,551	43,007	19,66
344526	Podyjí	National Park	National	II	Designated	1991	60,99	Continental	Czechia	47,559	0,498	0,65	1,248	1,465	2,561	2,608	3,865	4,837	6,215	15,626	11,972	6,235
344526	Podyjí	National Park	National	II	Designated	1991	60,99	Pannonian	Czechia	13,222	0,405	0,585	0,987	0,444	2,274	2,472	3,683	4,642	5,918	10,131	7,014	4,157
344527	?umava	National Park	National	II	Designated	1991	683,033	Continental	Czechia	682,593	0,192	0,275	0,453	0,891	1,118	1,686	4,187	5,283	6,758	153,545	107,202	65,079
344525	?eské ?výcarsko	National Park	National	II	Designated	1999	78,334	Continental	Czechia	77,902	0,318	0,5	0,885	0,134	0,661	1,188	3,479	4,368	5,505	31,319	19,919	11,253
341999	Adr?pa?sko-teplické skály	National Nature Reserve	National	III	Designated	1933	17,006	Continental	Czechia	17,006	0,434	0,258	0,71	0,652	2,409	2,406	4,14	5,086	6,676	10,722	18,036	6,554
342013	?erné a ?ertovo jezero	National Nature Reserve	National	III	Designated	1933	2,06	Continental	Czechia	2,059	0,534	0,737	1,086	2,868	2,984	3,057	4,298	5,42	6,896	3,032	2,197	1,491
342110	Výv?ry Punkvy	National Nature Reserve	National	III	Designated	1933	5,601	Continental	Czechia	5,601	0,292	0,515	0,844	1,759	3,311	4,096	4,229	5,161	6,765	9,145	5,185	3,164
[truncated: 27,468 more rows]
