# Supplementary material for: The Accelerating Exposure of European Protected Areas to Climate Change
Source: Glob Chang Biol. 2025 Jun 6;31(6):e70261. doi: 10.1111/gcb.70261 (PMC12142455; doi:10.1111/gcb.70261)
Supplement: Supplementary file 3 — Table S7 [file GCB-31-e70261-s002.csv]

Protected areas	Metric	Scenario	Variable	Biogeographic regions	Mean metric value	Median metric value	W/P.value	W/P Value	Significance code
0	analog velocity	SSP1-2.6	Climate	Alpine	0,275	0,069	P	0	***
1	analog velocity	SSP1-2.6	Climate	Alpine	0,412	0,081	W	24592620403
0	analog velocity	SSP3-7.0	Climate	Alpine	0,7	0,154	P	0	***
1	analog velocity	SSP3-7.0	Climate	Alpine	1,091	0,216	W	23666848489
0	analog velocity	SSP5-8.5	Climate	Alpine	0,917	0,224	P	0	***
1	analog velocity	SSP5-8.5	Climate	Alpine	1,405	0,343	W	23174062192
0	local velocity	Historical	Annual Mean Temperature	Alpine	0,177	0,074	P	3,06E-278	***
1	local velocity	Historical	Annual Mean Temperature	Alpine	0,229	0,082	W	26175461579
0	local velocity	Historical	Climate	Alpine	0,371	0,204	P	1,19E-256	***
1	local velocity	Historical	Climate	Alpine	0,423	0,228	W	26242009300
0	local velocity	Historical	Total Annual Precipitation	Alpine	0,13	0,033	P	1,51E-16	***
1	local velocity	Historical	Total Annual Precipitation	Alpine	0,124	0,033	W	28229874218
1	local velocity	SSP1-2.6	Annual Mean Temperature	Alpine	0,068	0,03	P	4,38E-277	***
0	local velocity	SSP1-2.6	Annual Mean Temperature	Alpine	0,069	0,035	W	29508076371
1	local velocity	SSP1-2.6	Climate	Alpine	0,154	0,086	P	0,00000105	***
0	local velocity	SSP1-2.6	Climate	Alpine	0,143	0,087	W	28071949800
0	local velocity	SSP1-2.6	Total Annual Precipitation	Alpine	0,022	0,019	P	0	***
1	local velocity	SSP1-2.6	Total Annual Precipitation	Alpine	0,042	0,025	W	25351709369
0	local velocity	SSP3-7.0	Annual Mean Temperature	Alpine	0,269	0,12	P	1,47E-160	***
1	local velocity	SSP3-7.0	Annual Mean Temperature	Alpine	0,343	0,129	W	26579920746
0	local velocity	SSP3-7.0	Climate	Alpine	0,366	0,191	P	0	***
1	local velocity	SSP3-7.0	Climate	Alpine	0,461	0,21	W	26039395042
1	local velocity	SSP3-7.0	Total Annual Precipitation	Alpine	-0,001	-0,004	P	0	***
0	local velocity	SSP3-7.0	Total Annual Precipitation	Alpine	-0,027	-0,007	W	25853131287
0	local velocity	SSP5-8.5	Annual Mean Temperature	Alpine	0,401	0,181	P	4,03E-186	***
1	local velocity	SSP5-8.5	Annual Mean Temperature	Alpine	0,51	0,196	W	26481838768
0	local velocity	SSP5-8.5	Climate	Alpine	0,551	0,311	P	5,69E-224	***
1	local velocity	SSP5-8.5	Climate	Alpine	0,663	0,335	W	26348351764
1	local velocity	SSP5-8.5	Total Annual Precipitation	Alpine	-0,082	-0,019	P	1,13E-198	***
0	local velocity	SSP5-8.5	Total Annual Precipitation	Alpine	-0,103	-0,018	W	26436172530
1	magnitude	SSP1-2.6	Annual Mean Temperature	Alpine	3,987	3,869	P	1,17E-38	***
0	magnitude	SSP1-2.6	Annual Mean Temperature	Alpine	4,05	3,888	W	28452079602
1	magnitude	SSP1-2.6	Climate	Alpine	4,938	4,829	P	2,05E-161	***
0	magnitude	SSP1-2.6	Climate	Alpine	5,011	4,907	W	29110514044
0	magnitude	SSP1-2.6	Total Annual Precipitation	Alpine	2,386	2,346	P	0,000821451	***
1	magnitude	SSP1-2.6	Total Annual Precipitation	Alpine	2,376	2,354	W	27686950446
1	magnitude	SSP3-7.0	Annual Mean Temperature	Alpine	5,334	5,183	P	1,82E-65	***
0	magnitude	SSP3-7.0	Annual Mean Temperature	Alpine	5,417	5,234	W	28643235343
1	magnitude	SSP3-7.0	Climate	Alpine	6,118	5,995	P	7,99E-147	***
0	magnitude	SSP3-7.0	Climate	Alpine	6,203	6,075	W	29051130513
0	magnitude	SSP3-7.0	Total Annual Precipitation	Alpine	2,393	2,385	P	7,46E-93	***
1	magnitude	SSP3-7.0	Total Annual Precipitation	Alpine	2,412	2,429	W	26886962463
1	magnitude	SSP5-8.5	Annual Mean Temperature	Alpine	5,748	5,574	P	9,01E-143	***
0	magnitude	SSP5-8.5	Annual Mean Temperature	Alpine	5,859	5,669	W	29034112827
1	magnitude	SSP5-8.5	Climate	Alpine	7,434	7,306	P	1,77E-261	***
0	magnitude	SSP5-8.5	Climate	Alpine	7,556	7,442	W	29460142226
1	magnitude	SSP5-8.5	Total Annual Precipitation	Alpine	4,184	4,12	P	0,453915493	Not significant
0	magnitude	SSP5-8.5	Total Annual Precipitation	Alpine	4,203	4,12	W	27808467947
1	analog velocity	SSP1-2.6	Climate	Arctic	2,446	0,092	P	1E-130	***
0	analog velocity	SSP1-2.6	Climate	Arctic	0,876	0,083	W	203595677,5
1	analog velocity	SSP3-7.0	Climate	Arctic	3,795	0,389	P	7,94E-134	***
0	analog velocity	SSP3-7.0	Climate	Arctic	1,488	0,338	W	203214816,5
1	analog velocity	SSP5-8.5	Climate	Arctic	3,887	0,415	P	3,19E-146	***
0	analog velocity	SSP5-8.5	Climate	Arctic	1,414	0,344	W	201736780,00,00
0	local velocity	Historical	Annual Mean Temperature	Arctic	0,52	0,263	P	3,57E-90	***
1	local velocity	Historical	Annual Mean Temperature	Arctic	0,653	0,32	W	287804518,5
0	local velocity	Historical	Climate	Arctic	0,701	0,386	P	6,79E-115	***
1	local velocity	Historical	Climate	Arctic	0,853	0,502	W	283446855,00,00
0	local velocity	Historical	Total Annual Precipitation	Arctic	0,103	0,053	P	4,25E-13	***
1	local velocity	Historical	Total Annual Precipitation	Arctic	0,063	0,072	W	309024567,5
1	local velocity	SSP1-2.6	Annual Mean Temperature	Arctic	0,068	-0,017	P	0,020222689	*
0	local velocity	SSP1-2.6	Annual Mean Temperature	Arctic	0,01	-0,003	W	324779706,00,00
0	local velocity	SSP1-2.6	Climate	Arctic	0,176	0,092	P	0	***
1	local velocity	SSP1-2.6	Climate	Arctic	0,251	0,135	W	252439227,00,00
1	local velocity	SSP1-2.6	Total Annual Precipitation	Arctic	-0,095	-0,066	P	4,34E-18	***
0	local velocity	SSP1-2.6	Total Annual Precipitation	Arctic	-0,092	-0,052	W	306682822,00,00
0	local velocity	SSP3-7.0	Annual Mean Temperature	Arctic	0,43	0,215	P	8,67E-156	***
1	local velocity	SSP3-7.0	Annual Mean Temperature	Arctic	0,594	0,27	W	277177276,5
0	local velocity	SSP3-7.0	Climate	Arctic	0,509	0,275	P	2,21E-209	***
1	local velocity	SSP3-7.0	Climate	Arctic	0,684	0,365	W	270115427,00,00
0	local velocity	SSP3-7.0	Total Annual Precipitation	Arctic	-0,042	-0,018	P	2,13E-42	***
1	local velocity	SSP3-7.0	Total Annual Precipitation	Arctic	-0,033	-0,02	W	298489498,00,00
0	local velocity	SSP5-8.5	Annual Mean Temperature	Arctic	0,599	0,31	P	2,51E-125	***
1	local velocity	SSP5-8.5	Annual Mean Temperature	Arctic	0,768	0,379	W	281752274,00,00
0	local velocity	SSP5-8.5	Climate	Arctic	0,692	0,384	P	1,56E-91	***
1	local velocity	SSP5-8.5	Climate	Arctic	0,861	0,456	W	287550274,5
0	local velocity	SSP5-8.5	Total Annual Precipitation	Arctic	0,028	0,013	P	5,53E-91	***
1	local velocity	SSP5-8.5	Total Annual Precipitation	Arctic	0,049	0,027	W	287652723,5
0	magnitude	SSP1-2.6	Annual Mean Temperature	Arctic	3,579	3,654	P	0	***
1	magnitude	SSP1-2.6	Annual Mean Temperature	Arctic	3,859	3,815	W	230946414,00,00
0	magnitude	SSP1-2.6	Climate	Arctic	4,553	4,648	P	0	***
1	magnitude	SSP1-2.6	Climate	Arctic	4,976	5,035	W	200912298,00,00
0	magnitude	SSP1-2.6	Total Annual Precipitation	Arctic	2,307	2,268	P	1,84E-170	***
1	magnitude	SSP1-2.6	Total Annual Precipitation	Arctic	2,527	2,507	W	275135708,5
0	magnitude	SSP3-7.0	Annual Mean Temperature	Arctic	4,953	5,023	P	5,71E-291	***
1	magnitude	SSP3-7.0	Annual Mean Temperature	Arctic	5,194	5,166	W	260936679,5
0	magnitude	SSP3-7.0	Climate	Arctic	5,766	5,89	P	0	***
1	magnitude	SSP3-7.0	Climate	Arctic	6,143	6,244	W	232123589,5
0	magnitude	SSP3-7.0	Total Annual Precipitation	Arctic	2,387	2,326	P	4,36E-145	***
1	magnitude	SSP3-7.0	Total Annual Precipitation	Arctic	2,633	2,531	W	278728167,5
0	magnitude	SSP5-8.5	Annual Mean Temperature	Arctic	4,902	4,962	P	0	***
1	magnitude	SSP5-8.5	Annual Mean Temperature	Arctic	5,154	5,112	W	253769528,00,00
0	magnitude	SSP5-8.5	Climate	Arctic	6,885	6,956	P	0	***
1	magnitude	SSP5-8.5	Climate	Arctic	7,391	7,419	W	229201427,5
0	magnitude	SSP5-8.5	Total Annual Precipitation	Arctic	4,25	4,107	P	1,25E-161	***
1	magnitude	SSP5-8.5	Total Annual Precipitation	Arctic	4,72	4,658	W	276353510,5
0	analog velocity	SSP1-2.6	Climate	Atlantic	0,529	0,198	P	0,000000282	***
1	analog velocity	SSP1-2.6	Climate	Atlantic	0,528	0,308	W	13529692856
0	analog velocity	SSP3-7.0	Climate	Atlantic	1,282	0,89	P	0,0000000221	***
1	analog velocity	SSP3-7.0	Climate	Atlantic	1,342	1,155	W	13239710236
0	analog velocity	SSP5-8.5	Climate	Atlantic	1,521	1,208	P	1,96E-41	***
1	analog velocity	SSP5-8.5	Climate	Atlantic	1,621	1,524	W	13026486816
0	local velocity	Historical	Annual Mean Temperature	Atlantic	1,011	0,293	P	0,006938231	**
1	local velocity	Historical	Annual Mean Temperature	Atlantic	1,168	0,295	W	13569657908
0	local velocity	Historical	Climate	Atlantic	1,275	0,438	P	0,00000288	***
1	local velocity	Historical	Climate	Atlantic	1,435	0,438	W	13623470959
0	local velocity	Historical	Total Annual Precipitation	Atlantic	0,074	-0,005	P	4,86E-40	***
1	local velocity	Historical	Total Annual Precipitation	Atlantic	0,071	-0,001	W	13136186739
0	local velocity	SSP1-2.6	Annual Mean Temperature	Atlantic	0,555	0,128	P	0,034105939	*
1	local velocity	SSP1-2.6	Annual Mean Temperature	Atlantic	0,643	0,125	W	13553863005
0	local velocity	SSP1-2.6	Climate	Atlantic	1,128	0,413	P	5,15E-112	***
1	local velocity	SSP1-2.6	Climate	Atlantic	1,308	0,466	W	12884818293
0	local velocity	SSP1-2.6	Total Annual Precipitation	Atlantic	0,559	0,24	P	0	***
1	local velocity	SSP1-2.6	Total Annual Precipitation	Atlantic	0,66	0,282	W	12396104328
1	local velocity	SSP3-7.0	Annual Mean Temperature	Atlantic	1,478	0,397	P	1,14E-140	***
0	local velocity	SSP3-7.0	Annual Mean Temperature	Atlantic	1,302	0,47	W	14182718625
1	local velocity	SSP3-7.0	Climate	Atlantic	1,689	0,575	P	2,03E-29	***
0	local velocity	SSP3-7.0	Climate	Atlantic	1,498	0,624	W	13802422682
0	local velocity	SSP3-7.0	Total Annual Precipitation	Atlantic	0,125	0,063	P	1,51E-126	***
1	local velocity	SSP3-7.0	Total Annual Precipitation	Atlantic	0,143	0,077	W	12845692308
1	local velocity	SSP5-8.5	Annual Mean Temperature	Atlantic	2,506	0,732	P	5,43E-98	***
0	local velocity	SSP5-8.5	Annual Mean Temperature	Atlantic	2,191	0,838	W	14067425457
1	local velocity	SSP5-8.5	Climate	Atlantic	2,749	0,899	P	5,24E-45	***
0	local velocity	SSP5-8.5	Climate	Atlantic	2,412	1,005	W	13878974984
1	local velocity	SSP5-8.5	Total Annual Precipitation	Atlantic	0,085	0,08	P	1,09E-61	***
0	local velocity	SSP5-8.5	Total Annual Precipitation	Atlantic	0,125	0,085	W	13946823863
0	magnitude	SSP1-2.6	Annual Mean Temperature	Atlantic	2,816	2,667	P	2,3E-58	***
1	magnitude	SSP1-2.6	Annual Mean Temperature	Atlantic	2,833	2,7	W	13058377638
1	magnitude	SSP1-2.6	Climate	Atlantic	4,131	3,989	P	0,775031321	Not significant
0	magnitude	SSP1-2.6	Climate	Atlantic	4,121	4,007	W	13504029197
1	magnitude	SSP1-2.6	Total Annual Precipitation	Atlantic	2,396	2,378	P	6,78E-41	***
0	magnitude	SSP1-2.6	Total Annual Precipitation	Atlantic	2,424	2,385	W	13860331787
0	magnitude	SSP3-7.0	Annual Mean Temperature	Atlantic	3,973	3,731	P	2,83E-25	***
1	magnitude	SSP3-7.0	Annual Mean Temperature	Atlantic	3,925	3,748	W	13778662077
1	magnitude	SSP3-7.0	Climate	Atlantic	5,013	4,82	P	4,77E-118	***
0	magnitude	SSP3-7.0	Climate	Atlantic	5,059	4,914	W	14124237958
1	magnitude	SSP3-7.0	Total Annual Precipitation	Atlantic	2,488	2,467	P	1,26E-29	***
0	magnitude	SSP3-7.0	Total Annual Precipitation	Atlantic	2,507	2,479	W	13803560289
0	magnitude	SSP5-8.5	Annual Mean Temperature	Atlantic	4,219	4,053	P	0,370944821	Not significant
1	magnitude	SSP5-8.5	Annual Mean Temperature	Atlantic	4,195	4,084	W	13471935081
1	magnitude	SSP5-8.5	Climate	Atlantic	6,472	6,368	P	3,14E-125	***
0	magnitude	SSP5-8.5	Climate	Atlantic	6,513	6,456	W	14143373479
0	magnitude	SSP5-8.5	Total Annual Precipitation	Atlantic	4,487	4,433	P	4,34E-16	***
1	magnitude	SSP5-8.5	Total Annual Precipitation	Atlantic	4,46	4,438	W	13717253972
0	analog velocity	SSP1-2.6	Climate	BlackSea	0,664	0,52	P	0,017973685	*
1	analog velocity	SSP1-2.6	Climate	BlackSea	0,858	0,747	W	4284868,5
0	analog velocity	SSP3-7.0	Climate	BlackSea	1,023	0,997	P	0,00192559	**
1	analog velocity	SSP3-7.0	Climate	BlackSea	1,175	1,117	W	4331177,5
0	analog velocity	SSP5-8.5	Climate	BlackSea	1,287	1,323	P	0,006470055	**
1	analog velocity	SSP5-8.5	Climate	BlackSea	1,411	1,422	W	4307339,00,00
1	local velocity	Historical	Annual Mean Temperature	BlackSea	0,907	0,638	P	0,197027507	Not significant
0	local velocity	Historical	Annual Mean Temperature	BlackSea	0,953	0,649	W	4367073,00,00
1	local velocity	Historical	Climate	BlackSea	1,824	1,352	P	0,0000000185	***
0	local velocity	Historical	Climate	BlackSea	2,589	1,522	W	4647376,00,00
1	local velocity	Historical	Total Annual Precipitation	BlackSea	0,912	0,58	P	2,82E-31	***
0	local velocity	Historical	Total Annual Precipitation	BlackSea	1,634	0,734	W	5035746,00,00
1	local velocity	SSP1-2.6	Annual Mean Temperature	BlackSea	0,726	0,536	P	0,476854332	Not significant
0	local velocity	SSP1-2.6	Annual Mean Temperature	BlackSea	0,766	0,527	W	4237671,00,00
1	local velocity	SSP1-2.6	Climate	BlackSea	1,066	0,846	P	0,001064161	**
0	local velocity	SSP1-2.6	Climate	BlackSea	1,354	0,905	W	4495277,00,00
0	local velocity	SSP1-2.6	Total Annual Precipitation	BlackSea	-0,584	-0,286	P	1,41E-17	***
1	local velocity	SSP1-2.6	Total Annual Precipitation	BlackSea	-0,34	-0,242	W	3731900,00,00
1	local velocity	SSP3-7.0	Annual Mean Temperature	BlackSea	1,186	0,858	P	0,543974006	Not significant
0	local velocity	SSP3-7.0	Annual Mean Temperature	BlackSea	1,265	0,848	W	4244431,00,00
1	local velocity	SSP3-7.0	Climate	BlackSea	1,617	1,266	P	0,000187148	***
0	local velocity	SSP3-7.0	Climate	BlackSea	2,087	1,367	W	4525197,00,00
0	local velocity	SSP3-7.0	Total Annual Precipitation	BlackSea	-0,822	-0,406	P	7,73E-29	***
1	local velocity	SSP3-7.0	Total Annual Precipitation	BlackSea	-0,431	-0,298	W	3563211,00,00
1	local velocity	SSP5-8.5	Annual Mean Temperature	BlackSea	1,794	1,25	P	0,444062753	Not significant
0	local velocity	SSP5-8.5	Annual Mean Temperature	BlackSea	1,865	1,243	W	4234181,00,00
1	local velocity	SSP5-8.5	Climate	BlackSea	2,546	1,945	P	0,015344951	*
0	local velocity	SSP5-8.5	Climate	BlackSea	2,868	2,068	W	4440395,00,00
0	local velocity	SSP5-8.5	Total Annual Precipitation	BlackSea	-1,004	-0,664	P	2,55E-22	***
1	local velocity	SSP5-8.5	Total Annual Precipitation	BlackSea	-0,753	-0,525	W	3655407,00,00
0	magnitude	SSP1-2.6	Annual Mean Temperature	BlackSea	3,271	3,346	P	0,0000000372	***
1	magnitude	SSP1-2.6	Annual Mean Temperature	BlackSea	3,351	3,403	W	3927833,5
0	magnitude	SSP1-2.6	Climate	BlackSea	3,811	3,851	P	0,647058479	Not significant
1	magnitude	SSP1-2.6	Climate	BlackSea	3,841	3,85	W	4254062,00,00
1	magnitude	SSP1-2.6	Total Annual Precipitation	BlackSea	1,456	1,423	P	7,52E-71	***
0	magnitude	SSP1-2.6	Total Annual Precipitation	BlackSea	1,507	1,437	W	5434280,00,00
0	magnitude	SSP3-7.0	Annual Mean Temperature	BlackSea	4,43	4,575	P	0,0000216	***
1	magnitude	SSP3-7.0	Annual Mean Temperature	BlackSea	4,537	4,623	W	4009012,5
0	magnitude	SSP3-7.0	Climate	BlackSea	4,856	4,964	P	0,396572454	Not significant
1	magnitude	SSP3-7.0	Climate	BlackSea	4,92	4,976	W	4228853,00,00
1	magnitude	SSP3-7.0	Total Annual Precipitation	BlackSea	1,423	1,431	P	1,75E-46	***
0	magnitude	SSP3-7.0	Total Annual Precipitation	BlackSea	1,492	1,436	W	5209213,00,00
0	magnitude	SSP5-8.5	Annual Mean Temperature	BlackSea	5,068	5,213	P	0,00000000979	***
1	magnitude	SSP5-8.5	Annual Mean Temperature	BlackSea	5,187	5,275	W	3912917,5
0	magnitude	SSP5-8.5	Climate	BlackSea	5,98	6,048	P	0,743754049	Not significant
1	magnitude	SSP5-8.5	Climate	BlackSea	6,01	6,05	W	4304799,5
1	magnitude	SSP5-8.5	Total Annual Precipitation	BlackSea	2,616	2,6	P	1,54E-114	***
0	magnitude	SSP5-8.5	Total Annual Precipitation	BlackSea	2,764	2,685	W	5754342,00,00
0	analog velocity	SSP1-2.6	Climate	Boreal	1,804	1,584	P	0	***
1	analog velocity	SSP1-2.6	Climate	Boreal	2,218	2,107	W	3901911034
1	analog velocity	SSP3-7.0	Climate	Boreal	5,161	5,51	P	0	***
0	analog velocity	SSP3-7.0	Climate	Boreal	4,026	3,496	W	3616545559
0	analog velocity	SSP5-8.5	Climate	Boreal	4,346	3,842	P	0	***
1	analog velocity	SSP5-8.5	Climate	Boreal	5,901	6,625	W	3330632170
0	local velocity	Historical	Annual Mean Temperature	Boreal	1,764	0,991	P	0	***
1	local velocity	Historical	Annual Mean Temperature	Boreal	2,255	1,292	W	4152968547
0	local velocity	Historical	Climate	Boreal	2,212	1,322	P	0	***
1	local velocity	Historical	Climate	Boreal	2,741	1,67	W	4248373392
0	local velocity	Historical	Total Annual Precipitation	Boreal	0,215	0,035	P	8,06E-251	***
1	local velocity	Historical	Total Annual Precipitation	Boreal	0,28	0,07	W	4389417220
1	local velocity	SSP1-2.6	Annual Mean Temperature	Boreal	1,254	0,453	P	4,33E-20	***
0	local velocity	SSP1-2.6	Annual Mean Temperature	Boreal	0,809	0,298	W	4698681619
1	local velocity	SSP1-2.6	Climate	Boreal	2,024	1,061	P	6,37E-178	***
0	local velocity	SSP1-2.6	Climate	Boreal	1,517	0,825	W	4456997830
1	local velocity	SSP1-2.6	Total Annual Precipitation	Boreal	0,734	0,425	P	1,28E-18	***
0	local velocity	SSP1-2.6	Total Annual Precipitation	Boreal	0,69	0,4	W	4703352974
0	local velocity	SSP3-7.0	Annual Mean Temperature	Boreal	2,587	1,392	P	0	***
1	local velocity	SSP3-7.0	Annual Mean Temperature	Boreal	3,619	1,979	W	3972850821
0	local velocity	SSP3-7.0	Climate	Boreal	2,88	1,613	P	0	***
1	local velocity	SSP3-7.0	Climate	Boreal	3,984	2,298	W	3944129781
0	local velocity	SSP3-7.0	Total Annual Precipitation	Boreal	0,082	0,089	P	0	***
1	local velocity	SSP3-7.0	Total Annual Precipitation	Boreal	-0,013	0,066	W	5321738728
0	local velocity	SSP5-8.5	Annual Mean Temperature	Boreal	4,591	2,434	P	0	***
1	local velocity	SSP5-8.5	Annual Mean Temperature	Boreal	6,311	3,387	W	4056293609
0	local velocity	SSP5-8.5	Climate	Boreal	4,98	2,789	P	0	***
1	local velocity	SSP5-8.5	Climate	Boreal	6,67	3,734	W	4119652067
1	local velocity	SSP5-8.5	Total Annual Precipitation	Boreal	0,223	0,144	P	0	***
0	local velocity	SSP5-8.5	Total Annual Precipitation	Boreal	0,309	0,197	W	5428377845
0	magnitude	SSP1-2.6	Annual Mean Temperature	Boreal	2,692	2,756	P	0	***
1	magnitude	SSP1-2.6	Annual Mean Temperature	Boreal	2,93	2,837	W	3653560423
0	magnitude	SSP1-2.6	Climate	Boreal	4,043	4,071	P	0	***
1	magnitude	SSP1-2.6	Climate	Boreal	4,24	4,236	W	3464436091
0	magnitude	SSP1-2.6	Total Annual Precipitation	Boreal	2,6	2,593	P	0	***
1	magnitude	SSP1-2.6	Total Annual Precipitation	Boreal	2,678	2,668	W	4181173816
0	magnitude	SSP3-7.0	Annual Mean Temperature	Boreal	3,82	3,913	P	0	***
1	magnitude	SSP3-7.0	Annual Mean Temperature	Boreal	4,119	4,045	W	3608464793
0	magnitude	SSP3-7.0	Climate	Boreal	5,01	5,072	P	0	***
1	magnitude	SSP3-7.0	Climate	Boreal	5,262	5,259	W	3483461881
0	magnitude	SSP3-7.0	Total Annual Precipitation	Boreal	2,862	2,85	P	1,5E-174	***
1	magnitude	SSP3-7.0	Total Annual Precipitation	Boreal	2,905	2,885	W	4460435146
0	magnitude	SSP5-8.5	Annual Mean Temperature	Boreal	4,072	4,234	P	0	***
1	magnitude	SSP5-8.5	Annual Mean Temperature	Boreal	4,408	4,379	W	3463900483
0	magnitude	SSP5-8.5	Climate	Boreal	6,47	6,48	P	0	***
1	magnitude	SSP5-8.5	Climate	Boreal	6,709	6,737	W	3698426241
0	magnitude	SSP5-8.5	Total Annual Precipitation	Boreal	4,656	4,599	P	7,61E-70	***
1	magnitude	SSP5-8.5	Total Annual Precipitation	Boreal	4,683	4,635	W	4592190818
0	analog velocity	SSP1-2.6	Climate	Continental	1,081	0,524	P	3,2E-299	***
1	analog velocity	SSP1-2.6	Climate	Continental	1,103	0,698	W	90306615011
0	analog velocity	SSP3-7.0	Climate	Continental	2,216	1,117	P	0	***
1	analog velocity	SSP3-7.0	Climate	Continental	2,48	1,458	W	85578987391
0	analog velocity	SSP5-8.5	Climate	Continental	2,522	1,535	P	0	***
1	analog velocity	SSP5-8.5	Climate	Continental	2,891	1,981	W	83283015840
0	local velocity	Historical	Annual Mean Temperature	Continental	1,37	0,44	P	0	***
1	local velocity	Historical	Annual Mean Temperature	Continental	1,536	0,562	W	89133497200
0	local velocity	Historical	Climate	Continental	2,232	0,905	P	0	***
1	local velocity	Historical	Climate	Continental	2,543	1,151	W	89044263917
1	local velocity	Historical	Total Annual Precipitation	Continental	0,895	0,365	P	0	***
0	local velocity	Historical	Total Annual Precipitation	Continental	0,741	0,273	W	88671351161
0	local velocity	SSP1-2.6	Annual Mean Temperature	Continental	1,117	0,323	P	0	***
1	local velocity	SSP1-2.6	Annual Mean Temperature	Continental	1,3	0,428	W	89443156187
0	local velocity	SSP1-2.6	Climate	Continental	1,514	0,603	P	0	***
1	local velocity	SSP1-2.6	Climate	Continental	1,78	0,77	W	87082853345
0	local velocity	SSP1-2.6	Total Annual Precipitation	Continental	0,306	0,133	P	0	***
1	local velocity	SSP1-2.6	Total Annual Precipitation	Continental	0,418	0,216	W	79037008922
0	local velocity	SSP3-7.0	Annual Mean Temperature	Continental	2,331	0,771	P	0	***
1	local velocity	SSP3-7.0	Annual Mean Temperature	Continental	2,738	0,974	W	88695453978
0	local velocity	SSP3-7.0	Climate	Continental	2,742	0,967	P	1,36E-248	***
1	local velocity	SSP3-7.0	Climate	Continental	3,072	1,168	W	90695241845
0	local velocity	SSP3-7.0	Total Annual Precipitation	Continental	-0,386	-0,118	P	0	***
1	local velocity	SSP3-7.0	Total Annual Precipitation	Continental	-0,294	-0,082	W	83370487675
0	local velocity	SSP5-8.5	Annual Mean Temperature	Continental	3,597	1,154	P	0	***
1	local velocity	SSP5-8.5	Annual Mean Temperature	Continental	4,21	1,492	W	88395505693
0	local velocity	SSP5-8.5	Climate	Continental	4,165	1,566	P	1,93E-303	***
1	local velocity	SSP5-8.5	Climate	Continental	4,798	1,919	W	90278271299
0	local velocity	SSP5-8.5	Total Annual Precipitation	Continental	-0,559	-0,295	P	0,015617689	*
1	local velocity	SSP5-8.5	Total Annual Precipitation	Continental	-0,581	-0,282	W	94923586903
1	magnitude	SSP1-2.6	Annual Mean Temperature	Continental	2,828	2,595	P	0	***
0	magnitude	SSP1-2.6	Annual Mean Temperature	Continental	3,036	2,821	W	112000000000
1	magnitude	SSP1-2.6	Climate	Continental	3,976	3,918	P	0	***
0	magnitude	SSP1-2.6	Climate	Continental	4,17	4,108	W	113000000000
1	magnitude	SSP1-2.6	Total Annual Precipitation	Continental	2,32	2,267	P	1,29E-70	***
0	magnitude	SSP1-2.6	Total Annual Precipitation	Continental	2,338	2,3	W	96721723883
1	magnitude	SSP3-7.0	Annual Mean Temperature	Continental	3,952	3,654	P	0	***
0	magnitude	SSP3-7.0	Annual Mean Temperature	Continental	4,234	3,936	W	113000000000
1	magnitude	SSP3-7.0	Climate	Continental	4,894	4,777	P	0	***
0	magnitude	SSP3-7.0	Climate	Continental	5,165	5,041	W	115000000000
0	magnitude	SSP3-7.0	Total Annual Precipitation	Continental	2,348	2,298	P	7,58E-43	***
1	magnitude	SSP3-7.0	Total Annual Precipitation	Continental	2,33	2,273	W	96247821541
1	magnitude	SSP5-8.5	Annual Mean Temperature	Continental	4,421	4,143	P	0	***
0	magnitude	SSP5-8.5	Annual Mean Temperature	Continental	4,762	4,429	W	115000000000
1	magnitude	SSP5-8.5	Climate	Continental	6,373	6,323	P	0	***
0	magnitude	SSP5-8.5	Climate	Continental	6,702	6,677	W	116000000000
1	magnitude	SSP5-8.5	Total Annual Precipitation	Continental	4,091	4,046	P	0	***
0	magnitude	SSP5-8.5	Total Annual Precipitation	Continental	4,156	4,138	W	99636797896
1	analog velocity	SSP1-2.6	Climate	Macaronesia	0,394	0,033	P	1,17E-29	***
0	analog velocity	SSP1-2.6	Climate	Macaronesia	0,423	0,053	W	4439981,5
1	analog velocity	SSP3-7.0	Climate	Macaronesia	0,822	0,057	P	2,93E-25	***
0	analog velocity	SSP3-7.0	Climate	Macaronesia	0,939	0,13	W	4385645,5
1	analog velocity	SSP5-8.5	Climate	Macaronesia	0,943	0,071	P	6,75E-17	***
0	analog velocity	SSP5-8.5	Climate	Macaronesia	1,018	0,163	W	4266115,5
1	local velocity	Historical	Annual Mean Temperature	Macaronesia	0,139	0,061	P	3,73E-42	***
0	local velocity	Historical	Annual Mean Temperature	Macaronesia	0,185	0,091	W	5143043,00,00
1	local velocity	Historical	Climate	Macaronesia	0,337	0,216	P	0,004261506	**
0	local velocity	Historical	Climate	Macaronesia	0,356	0,233	W	4450342,5
0	local velocity	Historical	Total Annual Precipitation	Macaronesia	-0,021	0,023	P	0,024975277	*
1	local velocity	Historical	Total Annual Precipitation	Macaronesia	0,032	0,037	W	4121625,00,00
1	local velocity	SSP1-2.6	Annual Mean Temperature	Macaronesia	0,013	0,009	P	2,55E-12	***
0	local velocity	SSP1-2.6	Annual Mean Temperature	Macaronesia	0,014	0,01	W	4717325,00,00
0	local velocity	SSP1-2.6	Climate	Macaronesia	0,304	0,235	P	6,18E-41	***
1	local velocity	SSP1-2.6	Climate	Macaronesia	0,393	0,264	W	3402525,00,00
1	local velocity	SSP1-2.6	Total Annual Precipitation	Macaronesia	-0,368	-0,252	P	2,71E-37	***
0	local velocity	SSP1-2.6	Total Annual Precipitation	Macaronesia	-0,274	-0,221	W	5088637,00,00
1	local velocity	SSP3-7.0	Annual Mean Temperature	Macaronesia	0,118	0,05	P	6,11E-69	***
0	local velocity	SSP3-7.0	Annual Mean Temperature	Macaronesia	0,155	0,084	W	5397211,00,00
0	local velocity	SSP3-7.0	Climate	Macaronesia	0,288	0,22	P	0,000000212	***
1	local velocity	SSP3-7.0	Climate	Macaronesia	0,35	0,231	W	3931702,00,00
1	local velocity	SSP3-7.0	Total Annual Precipitation	Macaronesia	-0,194	-0,124	P	1,16E-103	***
0	local velocity	SSP3-7.0	Total Annual Precipitation	Macaronesia	-0,079	-0,059	W	5659647,00,00
1	local velocity	SSP5-8.5	Annual Mean Temperature	Macaronesia	0,244	0,091	P	9,23E-32	***
0	local velocity	SSP5-8.5	Annual Mean Temperature	Macaronesia	0,321	0,142	W	5022011,00,00
1	local velocity	SSP5-8.5	Climate	Macaronesia	0,597	0,369	P	0,034049655	*
0	local velocity	SSP5-8.5	Climate	Macaronesia	0,631	0,412	W	4402733,00,00
1	local velocity	SSP5-8.5	Total Annual Precipitation	Macaronesia	-0,352	-0,25	P	0,021994996	*
0	local velocity	SSP5-8.5	Total Annual Precipitation	Macaronesia	-0,31	-0,248	W	4413753,00,00
1	magnitude	SSP1-2.6	Annual Mean Temperature	Macaronesia	2,172	2,122	P	1,63E-25	***
0	magnitude	SSP1-2.6	Annual Mean Temperature	Macaronesia	2,333	2,352	W	4939034,00,00
1	magnitude	SSP1-2.6	Climate	Macaronesia	2,552	2,511	P	1,25E-27	***
0	magnitude	SSP1-2.6	Climate	Macaronesia	2,706	2,805	W	4968194,00,00
0	magnitude	SSP1-2.6	Total Annual Precipitation	Macaronesia	1,156	0,959	P	0,671617437	Not significant
1	magnitude	SSP1-2.6	Total Annual Precipitation	Macaronesia	1,128	1,033	W	4238795,5
1	magnitude	SSP3-7.0	Annual Mean Temperature	Macaronesia	3,052	3,039	P	3,77E-52	***
0	magnitude	SSP3-7.0	Annual Mean Temperature	Macaronesia	3,371	3,46	W	5245576,00,00
1	magnitude	SSP3-7.0	Climate	Macaronesia	3,457	3,399	P	4,1E-49	***
0	magnitude	SSP3-7.0	Climate	Macaronesia	3,733	3,809	W	5215586,00,00
0	magnitude	SSP3-7.0	Total Annual Precipitation	Macaronesia	1,417	1,372	P	0,520045739	Not significant
1	magnitude	SSP3-7.0	Total Annual Precipitation	Macaronesia	1,428	1,433	W	4224657,5
1	magnitude	SSP5-8.5	Annual Mean Temperature	Macaronesia	3,389	3,359	P	9,72E-55	***
0	magnitude	SSP5-8.5	Annual Mean Temperature	Macaronesia	3,752	3,794	W	5270435,00,00
1	magnitude	SSP5-8.5	Climate	Macaronesia	4,261	4,072	P	2,78E-38	***
0	magnitude	SSP5-8.5	Climate	Macaronesia	4,577	4,389	W	5099980,5
0	magnitude	SSP5-8.5	Total Annual Precipitation	Macaronesia	2,41	2,218	P	0,539323764	Not significant
1	magnitude	SSP5-8.5	Total Annual Precipitation	Macaronesia	2,368	2,338	W	4305686,00,00
1	analog velocity	SSP1-2.6	Climate	Mediterranean	0,161	0,088	P	1,53E-107	***
0	analog velocity	SSP1-2.6	Climate	Mediterranean	0,153	0,093	W	31751815444
0	analog velocity	SSP3-7.0	Climate	Mediterranean	0,279	0,169	P	0,000785943	***
1	analog velocity	SSP3-7.0	Climate	Mediterranean	0,305	0,178	W	30475241689
0	analog velocity	SSP5-8.5	Climate	Mediterranean	0,31	0,195	P	2,51E-94	***
1	analog velocity	SSP5-8.5	Climate	Mediterranean	0,348	0,223	W	29607953003
1	local velocity	Historical	Annual Mean Temperature	Mediterranean	0,215	0,075	P	0	***
0	local velocity	Historical	Annual Mean Temperature	Mediterranean	0,196	0,092	W	33449124780
1	local velocity	Historical	Climate	Mediterranean	0,605	0,297	P	8,82E-101	***
0	local velocity	Historical	Climate	Mediterranean	0,574	0,319	W	31732446100
1	local velocity	Historical	Total Annual Precipitation	Mediterranean	0,332	0,156	P	5,22E-58	***
0	local velocity	Historical	Total Annual Precipitation	Mediterranean	0,297	0,156	W	29852593324
1	local velocity	SSP1-2.6	Annual Mean Temperature	Mediterranean	0,068	0,022	P	2,23E-227	***
0	local velocity	SSP1-2.6	Annual Mean Temperature	Mediterranean	0,051	0,027	W	32279835462
1	local velocity	SSP1-2.6	Climate	Mediterranean	0,269	0,137	P	0,479869453	Not significant
0	local velocity	SSP1-2.6	Climate	Mediterranean	0,251	0,139	W	30624765818
0	local velocity	SSP1-2.6	Total Annual Precipitation	Mediterranean	-0,14	-0,067	P	2,24E-30	***
1	local velocity	SSP1-2.6	Total Annual Precipitation	Mediterranean	-0,134	-0,066	W	30084071077
1	local velocity	SSP3-7.0	Annual Mean Temperature	Mediterranean	0,449	0,167	P	0	***
0	local velocity	SSP3-7.0	Annual Mean Temperature	Mediterranean	0,423	0,199	W	33157265648
1	local velocity	SSP3-7.0	Climate	Mediterranean	0,642	0,312	P	2,89E-225	***
0	local velocity	SSP3-7.0	Climate	Mediterranean	0,616	0,345	W	32272221143
0	local velocity	SSP3-7.0	Total Annual Precipitation	Mediterranean	-0,087	-0,063	P	0	***
1	local velocity	SSP3-7.0	Total Annual Precipitation	Mediterranean	-0,065	-0,049	W	28740650462
1	local velocity	SSP5-8.5	Annual Mean Temperature	Mediterranean	0,668	0,242	P	0	***
0	local velocity	SSP5-8.5	Annual Mean Temperature	Mediterranean	0,628	0,288	W	33051687933
1	local velocity	SSP5-8.5	Climate	Mediterranean	1,005	0,513	P	1,57E-185	***
0	local velocity	SSP5-8.5	Climate	Mediterranean	0,96	0,553	W	32121696772
0	local velocity	SSP5-8.5	Total Annual Precipitation	Mediterranean	-0,313	-0,187	P	2,89E-11	***
1	local velocity	SSP5-8.5	Total Annual Precipitation	Mediterranean	-0,325	-0,182	W	30994946981
1	magnitude	SSP1-2.6	Annual Mean Temperature	Mediterranean	4,401	4,357	P	5,74E-27	***
0	magnitude	SSP1-2.6	Annual Mean Temperature	Mediterranean	4,433	4,359	W	31201259702
1	magnitude	SSP1-2.6	Climate	Mediterranean	4,837	4,79	P	9,1E-173	***
0	magnitude	SSP1-2.6	Climate	Mediterranean	4,892	4,843	W	32069948484
1	magnitude	SSP1-2.6	Total Annual Precipitation	Mediterranean	1,467	1,444	P	0	***
0	magnitude	SSP1-2.6	Total Annual Precipitation	Mediterranean	1,518	1,51	W	33807088644
0	magnitude	SSP3-7.0	Annual Mean Temperature	Mediterranean	6,105	6,019	P	0,00000077	***
1	magnitude	SSP3-7.0	Annual Mean Temperature	Mediterranean	6,077	6,033	W	30908963212
1	magnitude	SSP3-7.0	Climate	Mediterranean	6,424	6,373	P	1,78E-79	***
0	magnitude	SSP3-7.0	Climate	Mediterranean	6,473	6,403	W	31609929467
1	magnitude	SSP3-7.0	Total Annual Precipitation	Mediterranean	1,602	1,563	P	0	***
0	magnitude	SSP3-7.0	Total Annual Precipitation	Mediterranean	1,656	1,642	W	34062554020
0	magnitude	SSP5-8.5	Annual Mean Temperature	Mediterranean	6,551	6,431	P	0,000000514	***
1	magnitude	SSP5-8.5	Annual Mean Temperature	Mediterranean	6,518	6,454	W	30912902644
1	magnitude	SSP5-8.5	Climate	Mediterranean	7,278	7,197	P	1,59E-210	***
0	magnitude	SSP5-8.5	Climate	Mediterranean	7,357	7,273	W	32218079974
1	magnitude	SSP5-8.5	Total Annual Precipitation	Mediterranean	2,778	2,768	P	0	***
0	magnitude	SSP5-8.5	Total Annual Precipitation	Mediterranean	2,881	2,903	W	33986070580
1	analog velocity	SSP1-2.6	Climate	Pannonian	0,579	0,495	P	2,57E-28	***
0	analog velocity	SSP1-2.6	Climate	Pannonian	0,625	0,532	W	370243497,00,00
1	analog velocity	SSP3-7.0	Climate	Pannonian	0,867	0,77	P	7,74E-41	***
0	analog velocity	SSP3-7.0	Climate	Pannonian	0,925	0,864	W	374372079,5
1	analog velocity	SSP5-8.5	Climate	Pannonian	1,017	0,957	P	1,44E-28	***
0	analog velocity	SSP5-8.5	Climate	Pannonian	1,066	1,019	W	370334762,00,00
0	local velocity	Historical	Annual Mean Temperature	Pannonian	2,834	1,263	P	3,24E-45	***
1	local velocity	Historical	Annual Mean Temperature	Pannonian	3,769	2,03	W	326072224,5
0	local velocity	Historical	Climate	Pannonian	5,564	2,719	P	3,86E-76	***
1	local velocity	Historical	Climate	Pannonian	7,744	4,269	W	318405763,5
0	local velocity	Historical	Total Annual Precipitation	Pannonian	2,723	1,251	P	3,13E-73	***
1	local velocity	Historical	Total Annual Precipitation	Pannonian	3,974	1,626	W	319048725,5
0	local velocity	SSP1-2.6	Annual Mean Temperature	Pannonian	2,537	0,927	P	1,73E-43	***
1	local velocity	SSP1-2.6	Annual Mean Temperature	Pannonian	3,7	1,463	W	326570976,00,00
0	local velocity	SSP1-2.6	Climate	Pannonian	3,125	1,288	P	3,38E-72	***
1	local velocity	SSP1-2.6	Climate	Pannonian	4,566	2,074	W	319280501,5
0	local velocity	SSP1-2.6	Total Annual Precipitation	Pannonian	0,362	0,163	P	0	***
1	local velocity	SSP1-2.6	Total Annual Precipitation	Pannonian	0,711	0,282	W	280114764,00,00
0	local velocity	SSP3-7.0	Annual Mean Temperature	Pannonian	5,82	2,378	P	2,28E-62	***
1	local velocity	SSP3-7.0	Annual Mean Temperature	Pannonian	8,43	3,713	W	321573111,5
0	local velocity	SSP3-7.0	Climate	Pannonian	6,792	2,999	P	7,34E-56	***
1	local velocity	SSP3-7.0	Climate	Pannonian	9,607	4,575	W	323194756,5
1	local velocity	SSP3-7.0	Total Annual Precipitation	Pannonian	-1,163	-0,515	P	0,056913995	Not significant
0	local velocity	SSP3-7.0	Total Annual Precipitation	Pannonian	-0,954	-0,471	W	354264699,5
0	local velocity	SSP5-8.5	Annual Mean Temperature	Pannonian	8,207	3,292	P	1,35E-59	***
1	local velocity	SSP5-8.5	Annual Mean Temperature	Pannonian	11,982	5,166	W	322253138,00,00
0	local velocity	SSP5-8.5	Climate	Pannonian	9,847	4,359	P	1,61E-61	***
1	local velocity	SSP5-8.5	Climate	Pannonian	14,06	6,856	W	321779557,00,00
1	local velocity	SSP5-8.5	Total Annual Precipitation	Pannonian	-2,078	-1,037	P	1,56E-29	***
0	local velocity	SSP5-8.5	Total Annual Precipitation	Pannonian	-1,64	-0,858	W	370778081,5
0	magnitude	SSP1-2.6	Annual Mean Temperature	Pannonian	2,895	2,815	P	1,06E-66	***
1	magnitude	SSP1-2.6	Annual Mean Temperature	Pannonian	2,951	2,91	W	320541519,00,00
1	magnitude	SSP1-2.6	Climate	Pannonian	3,649	3,577	P	6,76E-48	***
0	magnitude	SSP1-2.6	Climate	Pannonian	3,598	3,577	W	325317489,5
0	magnitude	SSP1-2.6	Total Annual Precipitation	Pannonian	1,715	1,645	P	0,000000442	***
1	magnitude	SSP1-2.6	Total Annual Precipitation	Pannonian	1,726	1,65	W	342023416,00,00
0	magnitude	SSP3-7.0	Annual Mean Temperature	Pannonian	4,118	4,004	P	1,59E-55	***
1	magnitude	SSP3-7.0	Annual Mean Temperature	Pannonian	4,173	4,125	W	323280734,5
0	magnitude	SSP3-7.0	Climate	Pannonian	4,657	4,615	P	1,59E-47	***
1	magnitude	SSP3-7.0	Climate	Pannonian	4,712	4,65	W	325420786,00,00
0	magnitude	SSP3-7.0	Total Annual Precipitation	Pannonian	1,655	1,565	P	0,026592694	*
1	magnitude	SSP3-7.0	Total Annual Precipitation	Pannonian	1,661	1,567	W	347009538,00,00
0	magnitude	SSP5-8.5	Annual Mean Temperature	Pannonian	4,726	4,566	P	2,57E-41	***
1	magnitude	SSP5-8.5	Annual Mean Temperature	Pannonian	4,776	4,721	W	327212721,5
0	magnitude	SSP5-8.5	Climate	Pannonian	5,957	5,898	P	4,32E-35	***
1	magnitude	SSP5-8.5	Climate	Pannonian	6,006	5,911	W	329155506,5
1	magnitude	SSP5-8.5	Total Annual Precipitation	Pannonian	3,144	3,051	P	0,133547909	Not significant
0	magnitude	SSP5-8.5	Total Annual Precipitation	Pannonian	3,145	3,051	W	353554019,00,00
1	analog velocity	SSP1-2.6	Climate	Steppic	1,216	1,2	P	0	***
0	analog velocity	SSP1-2.6	Climate	Steppic	1,466	1,544	W	310334901,00,00
1	analog velocity	SSP3-7.0	Climate	Steppic	2,593	2,539	P	0	***
0	analog velocity	SSP3-7.0	Climate	Steppic	3,42	3,286	W	303506991,5
1	analog velocity	SSP5-8.5	Climate	Steppic	3,678	3,392	P	0	***
0	analog velocity	SSP5-8.5	Climate	Steppic	4,828	5,025	W	308261150,00,00
0	local velocity	Historical	Annual Mean Temperature	Steppic	2,641	1,227	P	2,51E-10	***
1	local velocity	Historical	Annual Mean Temperature	Steppic	3,619	1,314	W	235203147,5
0	local velocity	Historical	Climate	Steppic	3,738	1,767	P	1,71E-83	***
1	local velocity	Historical	Climate	Steppic	4,994	2,113	W	217751436,00,00
0	local velocity	Historical	Total Annual Precipitation	Steppic	1,092	0,419	P	1,02E-211	***
1	local velocity	Historical	Total Annual Precipitation	Steppic	1,374	0,549	W	202091483,5
0	local velocity	SSP1-2.6	Annual Mean Temperature	Steppic	1,569	0,658	P	6,86E-39	***
1	local velocity	SSP1-2.6	Annual Mean Temperature	Steppic	2,381	0,746	W	226207540,5
0	local velocity	SSP1-2.6	Climate	Steppic	2,031	0,864	P	1,21E-38	***
1	local velocity	SSP1-2.6	Climate	Steppic	2,825	0,968	W	226265387,5
1	local velocity	SSP1-2.6	Total Annual Precipitation	Steppic	-0,373	-0,147	P	5,22E-97	***
0	local velocity	SSP1-2.6	Total Annual Precipitation	Steppic	-0,347	-0,093	W	271663470,00,00
0	local velocity	SSP3-7.0	Annual Mean Temperature	Steppic	2,959	1,236	P	1,11E-17	***
1	local velocity	SSP3-7.0	Annual Mean Temperature	Steppic	4,134	1,336	W	232210378,5
0	local velocity	SSP3-7.0	Climate	Steppic	3,874	1,754	P	3,19E-28	***
1	local velocity	SSP3-7.0	Climate	Steppic	5,121	1,89	W	228923218,5
1	local velocity	SSP3-7.0	Total Annual Precipitation	Steppic	-0,987	-0,437	P	7,93E-15	***
0	local velocity	SSP3-7.0	Total Annual Precipitation	Steppic	-0,915	-0,405	W	254077944,5
0	local velocity	SSP5-8.5	Annual Mean Temperature	Steppic	4,766	2,067	P	1,62E-13	***
1	local velocity	SSP5-8.5	Annual Mean Temperature	Steppic	6,451	2,23	W	233796335,5
0	local velocity	SSP5-8.5	Climate	Steppic	5,855	2,822	P	1,14E-11	***
1	local velocity	SSP5-8.5	Climate	Steppic	7,591	2,953	W	234585290,5
1	local velocity	SSP5-8.5	Total Annual Precipitation	Steppic	-1,139	-0,569	P	0,007034091	**
0	local velocity	SSP5-8.5	Total Annual Precipitation	Steppic	-1,089	-0,579	W	240065736,5
0	magnitude	SSP1-2.6	Annual Mean Temperature	Steppic	2,26	2,211	P	0	***
1	magnitude	SSP1-2.6	Annual Mean Temperature	Steppic	2,371	2,338	W	170435536,00,00
0	magnitude	SSP1-2.6	Climate	Steppic	3,021	3,006	P	0	***
1	magnitude	SSP1-2.6	Climate	Steppic	3,095	3,086	W	179871839,5
0	magnitude	SSP1-2.6	Total Annual Precipitation	Steppic	1,609	1,64	P	0,00000000562	***
1	magnitude	SSP1-2.6	Total Annual Precipitation	Steppic	1,598	1,627	W	251478636,00,00
0	magnitude	SSP3-7.0	Annual Mean Temperature	Steppic	3,135	3,073	P	0	***
1	magnitude	SSP3-7.0	Annual Mean Temperature	Steppic	3,275	3,252	W	173137996,00,00
0	magnitude	SSP3-7.0	Climate	Steppic	3,766	3,731	P	0	***
1	magnitude	SSP3-7.0	Climate	Steppic	3,868	3,845	W	172549104,00,00
1	magnitude	SSP3-7.0	Total Annual Precipitation	Steppic	1,591	1,628	P	3,05E-65	***
0	magnitude	SSP3-7.0	Total Annual Precipitation	Steppic	1,624	1,655	W	266517099,5
0	magnitude	SSP5-8.5	Annual Mean Temperature	Steppic	3,688	3,621	P	0	***
1	magnitude	SSP5-8.5	Annual Mean Temperature	Steppic	3,853	3,792	W	171174158,00,00
0	magnitude	SSP5-8.5	Climate	Steppic	5,016	4,992	P	0	***
1	magnitude	SSP5-8.5	Climate	Steppic	5,104	5,098	W	191794485,5
0	magnitude	SSP5-8.5	Total Annual Precipitation	Steppic	3,115	3,146	P	9,98E-112	***
1	magnitude	SSP5-8.5	Total Annual Precipitation	Steppic	3,04	3,106	W	273752241,00,00
